# Supplementary material for: Comprehensive analysis of lncRNA‐associated ceRNA network reveals novel potential prognostic regulatory axes in glioblastoma multiforme
Source: J Cell Mol Med. 2024 Jun 12;28(11):e18392. doi: 10.1111/jcmm.18392 (PMC11167707; doi:10.1111/jcmm.18392)
Supplement: Supplementary file 1 — File S1. [file JCMM-28-e18392-s010.xlsx]

## Sheet: Sheet1
barcode	sample_type	paper_IDH.status	tissue_or_organ_of_origin	days_to_last_follow_up	primary_diagnosis	year_of_diagnosis	icd_10_code	site_of_resection_or_biopsy	gender	vital_status	age_at_index	year_of_birth	days_to_death	year_of_death	project_id	paper_Study	paper_Grade	paper_Gender	paper_Survival..months.	paper_Vital.status..1.dead.		paper_X1p.19q.codeletion	paper_IDH.codel.subtype	intermediate_dimension	shortest_dimension	longest_dimension
TCGA-06-5856-01A-01R-1849-01	Primary Tumor	WT	Brain, NOS	114	Glioblastoma	2010	C71.9	Brain, NOS	male	Dead	58	1952	114	2010	TCGA-GBM	Glioblastoma multiforme	G4	male	3.74546	1		non-codel	IDHwt	0.9	0.9	1
TCGA-06-5411-01A-01R-1849-01	Primary Tumor	WT	Brain, NOS	254	Glioblastoma	2010	C71.9	Brain, NOS	male	Dead	51	1959	254	2010	TCGA-GBM	Glioblastoma multiforme	G4	male	8.34514	1		non-codel	IDHwt	1.1	0.3	1.1
TCGA-06-0139-01A-01R-1849-01	Primary Tumor	WT	Brain, NOS	327	Glioblastoma	2006	C71.9	Brain, NOS	male	Dead	40	1966	362	2006	TCGA-GBM	Glioblastoma multiforme	G4	male	11.8935	1		non-codel	IDHwt	0.9	0.8	0.9
TCGA-14-0790-01B-01R-1849-01	Primary Tumor	WT	Brain, NOS	419	Glioblastoma	2006	C71.9	Brain, NOS	female	Dead	64	1942	419	2007	TCGA-GBM	Glioblastoma multiforme	G4	female	13.7662	1		non-codel	IDHwt	0.6	0.2	1.2
TCGA-19-2625-01A-01R-1850-01	Primary Tumor	WT	Brain, NOS	124	Glioblastoma	2009	C71.9	Brain, NOS	female	Dead	76	1933	124	2009	TCGA-GBM	Glioblastoma multiforme	G4	female	4.07401	1		non-codel	IDHwt	1	0.7	1.9
TCGA-06-2563-01A-01R-1849-01	Primary Tumor	WT	Brain, NOS	932	Glioblastoma	2009	C71.9	Brain, NOS	female	Alive	72	1937	NA	NA	TCGA-GBM	Glioblastoma multiforme	G4	female	8.50942	0		non-codel	IDHwt	0.8	0.8	2.5
TCGA-06-5408-01A-01R-1849-01	Primary Tumor	WT	Brain, NOS	342	Glioblastoma	2009	C71.9	Brain, NOS	female	Dead	54	1955	357	2009	TCGA-GBM	Glioblastoma multiforme	G4	female	11.7292	1		non-codel	IDHwt	1	0.3	1.1
TCGA-12-3650-01A-01R-1849-01	Primary Tumor	WT	Brain, NOS	333	Glioblastoma	2008	C71.9	Brain, NOS	male	Dead	46	1962	333	2008	TCGA-GBM	Glioblastoma multiforme	G4	male	10.9407	1		non-codel	IDHwt	0.9	0.2	1
TCGA-14-0817-01A-01R-1849-01	Primary Tumor	WT	Brain, NOS	164	Glioblastoma	2002	C71.9	Brain, NOS	female	Dead	69	1933	164	2002	TCGA-GBM	Glioblastoma multiforme	G4	female	5.3882	1		non-codel	IDHwt	1	0.3	1
TCGA-12-0618-01A-01R-1849-01	Primary Tumor	WT	Brain, NOS	50	Glioblastoma	2003	C71.9	Brain, NOS	male	Dead	49	1954	395	2004	TCGA-GBM	Glioblastoma multiforme	G4	male	12.9777	1		non-codel	IDHwt	0.6	0.5	1.2
TCGA-08-0386-01A-01R-1849-01	Primary Tumor	WT	Brain, NOS	478	Glioblastoma	2005	C71.9	Brain, NOS	male	Dead	74	1931	548	2006	TCGA-GBM	Glioblastoma multiforme	G4	male	18.0045	1		non-codel	IDHwt	0.7	0.6	0.7
TCGA-28-5216-01A-01R-1850-01	Primary Tumor	WT	Brain, NOS	415	Glioblastoma	2010	C71.9	Brain, NOS	male	Alive	52	1958	NA	NA	TCGA-GBM	Glioblastoma multiforme	G4	male	13.6348	0		non-codel	IDHwt	0.6	0.1	0.8
TCGA-19-2624-01A-01R-1850-01	Primary Tumor	WT	Brain, NOS	5	Glioblastoma	2009	C71.9	Brain, NOS	male	Dead	51	1958	5	2009	TCGA-GBM	Glioblastoma multiforme	G4	male	0.164274	1		non-codel	IDHwt	0.6	0.4	0.9
TCGA-32-1980-01A-01R-1850-01	Primary Tumor	WT	Brain, NOS	36	Glioblastoma	2008	C71.9	Brain, NOS	male	Dead	72	1936	36	2008	TCGA-GBM	Glioblastoma multiforme	G4	male	1.18278	1		non-codel	IDHwt	0.6	0.4	1
TCGA-06-0210-01A-01R-1849-01	Primary Tumor	WT	Brain, NOS	151	Glioblastoma	1997	C71.9	Brain, NOS	female	Dead	72	1925	225	1997	TCGA-GBM	Glioblastoma multiforme	G4	female	7.39235	1		non-codel	IDHwt	NA	NA	NA
TCGA-06-0686-01A-01R-1849-01	Primary Tumor	WT	Brain, NOS	286	Glioblastoma	2008	C71.9	Brain, NOS	male	Dead	53	1955	432	NA	TCGA-GBM	Glioblastoma multiforme	G4	male	9.3965	0		non-codel	IDHwt	NA	NA	NA
TCGA-12-0821-01A-01R-1849-01	Primary Tumor	WT	Brain, NOS	323	Glioblastoma	1998	C71.9	Brain, NOS	male	Dead	62	1936	323	1998	TCGA-GBM	Glioblastoma multiforme	G4	male	10.6121	1		non-codel	IDHwt	NA	NA	NA
TCGA-06-1804-01A-01R-1849-01	Primary Tumor	WT	Brain, NOS	414	Glioblastoma	2009	C71.9	Brain, NOS	female	Dead	81	1928	414	2010	TCGA-GBM	Glioblastoma multiforme	G4	female	13.6019	1		non-codel	IDHwt	0.8	0.7	0.8
TCGA-06-0649-01B-01R-1849-01	Primary Tumor	WT	Brain, NOS	62	Glioblastoma	2007	C71.9	Brain, NOS	female	Dead	73	1934	64	2007	TCGA-GBM	Glioblastoma multiforme	G4	female	2.10271	1		non-codel	IDHwt	NA	NA	NA
TCGA-41-5651-01A-01R-1850-01	Primary Tumor	WT	Brain, NOS	351	Glioblastoma	2010	C71.9	Brain, NOS	female	Dead	59	1951	460	NA	TCGA-GBM	Glioblastoma multiforme	G4	female	11.5321	0		non-codel	IDHwt	0.8	0.8	1.7
TCGA-06-0190-01A-01R-1849-01	Primary Tumor	WT	Brain, NOS	313	Glioblastoma	2006	C71.9	Brain, NOS	male	Dead	62	1944	317	2006	TCGA-GBM	Glioblastoma multiforme	G4	male	10.415	1		non-codel	IDHwt	0.9	0.9	1.4
TCGA-06-0125-01A-01R-1849-01	Primary Tumor	WT	Brain, NOS	1439	Glioblastoma	2001	C71.9	Brain, NOS	female	Dead	63	1938	1448	2004	TCGA-GBM	Glioblastoma multiforme	G4	female	47.5739	1		non-codel	IDHwt	0.9	0.8	1.1
TCGA-28-2513-01A-01R-1850-01	Primary Tumor	WT	Brain, NOS	222	Glioblastoma	2009	C71.9	Brain, NOS	female	Alive	69	1940	NA	NA	TCGA-GBM	Glioblastoma multiforme	G4	female	7.29379	0		non-codel	IDHwt	0.4	0.4	0.6
TCGA-27-1830-01A-01R-1850-01	Primary Tumor	WT	Brain, NOS	146	Glioblastoma	2007	C71.9	Brain, NOS	male	Dead	57	1950	154	2007	TCGA-GBM	Glioblastoma multiforme	G4	male	5.05965	1		non-codel	IDHwt	0.5	0.5	1
TCGA-76-4931-01A-01R-1850-01	Primary Tumor	WT	Brain, NOS	279	Glioblastoma	2005	C71.9	Brain, NOS	female	Dead	70	1935	279	2005	TCGA-GBM	Glioblastoma multiforme	G4	female	9.16652	1		non-codel	IDHwt	0.8	0.3	1.9
TCGA-12-0619-01A-01R-1849-01	Primary Tumor	WT	Brain, NOS	316	Glioblastoma	2003	C71.9	Brain, NOS	male	Dead	60	1943	1062	2005	TCGA-GBM	Glioblastoma multiforme	G4	male	34.8919	1		non-codel	IDHwt	0.4	0.4	0.6
TCGA-06-5858-01A-01R-1849-01	Primary Tumor	WT	Brain, NOS	187	Glioblastoma	2010	C71.9	Brain, NOS	female	Alive	45	1965	NA	NA	TCGA-GBM	Glioblastoma multiforme	G4	female	6.14387	0		non-codel	IDHwt	0.9	0.9	0.9
TCGA-28-5213-01A-01R-1850-01	Primary Tumor	WT	Brain, NOS	951	Glioblastoma	2010	C71.9	Brain, NOS	male	Not Reported	72	1938	NA	NA	TCGA-GBM	Glioblastoma multiforme	G4	male	9.79076	0		non-codel	IDHwt	0.5	0.3	1.2
TCGA-19-2620-01A-01R-1850-01	Primary Tumor	WT	Brain, NOS	148	Glioblastoma	2009	C71.9	Brain, NOS	male	Dead	70	1939	148	2009	TCGA-GBM	Glioblastoma multiforme	G4	male	4.86253	1		non-codel	IDHwt	1	0.4	1.5
TCGA-27-1832-01A-01R-1850-01	Primary Tumor	WT	Brain, NOS	0	Glioblastoma	2007	C71.9	Brain, NOS	female	Dead	59	1948	300	2007	TCGA-GBM	Glioblastoma multiforme	G4	female	9.85647	1		non-codel	IDHwt	0.6	0.6	1
TCGA-28-1747-01C-01R-1850-01	Primary Tumor	WT	Brain, NOS	77	Glioblastoma	2008	C71.9	Brain, NOS	male	Dead	44	1964	77	2008	TCGA-GBM	Glioblastoma multiforme	G4	male	2.52983	1		non-codel	IDHwt	0.9	0.4	0.9
TCGA-32-2632-01A-01R-1850-01	Primary Tumor	WT	Brain, NOS	NA	Glioblastoma	2008	C71.9	Brain, NOS	male	Dead	80	1928	269	2008	TCGA-GBM	Glioblastoma multiforme	G4	male	8.83797	1		non-codel	IDHwt	0.5	0.3	1.2
TCGA-32-2615-01A-01R-1850-01	Primary Tumor	WT	Brain, NOS	485	Glioblastoma	2009	C71.9	Brain, NOS	male	Dead	62	1947	485	2010	TCGA-GBM	Glioblastoma multiforme	G4	male	15.9346	1		non-codel	IDHwt	0.9	0.4	0.9
TCGA-06-2565-01A-01R-1849-01	Primary Tumor	WT	Brain, NOS	207	Glioblastoma	2009	C71.9	Brain, NOS	male	Dead	59	1950	506	NA	TCGA-GBM	Glioblastoma multiforme	G4	male	6.80096	0		non-codel	IDHwt	0.8	0.8	1.5
TCGA-28-2514-01A-02R-1850-01	Primary Tumor	WT	Brain, NOS	160	Glioblastoma	2009	C71.9	Brain, NOS	male	Alive	45	1964	NA	NA	TCGA-GBM	Glioblastoma multiforme	G4	male	5.25678	0		non-codel	IDHwt	1	0.3	1.4
TCGA-06-2557-01A-01R-1849-01	Primary Tumor	WT	Brain, NOS	33	Glioblastoma	2008	C71.9	Brain, NOS	male	Dead	76	1932	33	2008	TCGA-GBM	Glioblastoma multiforme	G4	male	1.08421	1		non-codel	IDHwt	0.9	0.9	1.4
TCGA-27-1834-01A-01R-1850-01	Primary Tumor	WT	Brain, NOS	1008	Glioblastoma	2006	C71.9	Brain, NOS	male	Dead	56	1950	1233	2009	TCGA-GBM	Glioblastoma multiforme	G4	male	40.5101	1		non-codel	IDHwt	0.8	0.8	1.5
TCGA-14-1034-01A-01R-1849-01	Primary Tumor	WT	Brain, NOS	485	Glioblastoma	1999	C71.9	Brain, NOS	female	Dead	60	1939	485	2000	TCGA-GBM	Glioblastoma multiforme	G4	female	15.9346	1		non-codel	IDHwt	NA	NA	NA
TCGA-06-2558-01A-01R-1849-01	Primary Tumor	WT	Brain, NOS	23	Glioblastoma	2008	C71.9	Brain, NOS	female	Dead	75	1933	380	2009	TCGA-GBM	Glioblastoma multiforme	G4	female	12.4849	1		non-codel	IDHwt	1	0.5	2
TCGA-27-2523-01A-01R-1850-01	Primary Tumor	WT	Brain, NOS	489	Glioblastoma	2005	C71.9	Brain, NOS	male	Dead	63	1942	489	2006	TCGA-GBM	Glioblastoma multiforme	G4	male	16.066	1		non-codel	IDHwt	0.8	0.3	0.9
TCGA-26-5134-01A-01R-1850-01	Primary Tumor	WT	Brain, NOS	167	Glioblastoma	2009	C71.9	Brain, NOS	male	Alive	74	1935	NA	NA	TCGA-GBM	Glioblastoma multiforme	G4	male	5.48677	0		non-codel	IDHwt	0.5	0.4	0.5
TCGA-06-5414-01A-01R-1849-01	Primary Tumor	WT	Brain, NOS	273	Glioblastoma	2010	C71.9	Brain, NOS	male	Alive	61	1949	NA	NA	TCGA-GBM	Glioblastoma multiforme	G4	male	8.96939	0		non-codel	IDHwt	1.1	0.3	1.1
TCGA-06-0168-01A-01R-1849-01	Primary Tumor	WT	Brain, NOS	579	Glioblastoma	2002	C71.9	Brain, NOS	female	Dead	59	1943	598	2003	TCGA-GBM	Glioblastoma multiforme	G4	female	19.6472	1		non-codel	IDHwt	NA	NA	NA
TCGA-76-4932-01A-01R-1850-01	Primary Tumor	WT	Brain, NOS	1458	Glioblastoma	2006	C71.9	Brain, NOS	female	Dead	50	1956	1458	2009	TCGA-GBM	Glioblastoma multiforme	G4	female	47.9024	1		NA	NA	0.4	0.4	1.8
TCGA-14-1829-01A-01R-1850-01	Primary Tumor	WT	Brain, NOS	218	Glioblastoma	2009	C71.9	Brain, NOS	male	Alive	57	1952	NA	NA	TCGA-GBM	Glioblastoma multiforme	G4	male	7.16237	0		non-codel	IDHwt	1	0.2	1.2
TCGA-14-0789-01A-01R-1849-01	Primary Tumor	WT	Brain, NOS	342	Glioblastoma	2005	C71.9	Brain, NOS	male	Dead	54	1951	342	2005	TCGA-GBM	Glioblastoma multiforme	G4	male	11.2364	1		non-codel	IDHwt	NA	NA	NA
TCGA-06-5413-01A-01R-1849-01	Primary Tumor	WT	Brain, NOS	268	Glioblastoma	2010	C71.9	Brain, NOS	male	Alive	67	1943	NA	NA	TCGA-GBM	Glioblastoma multiforme	G4	male	8.80511	0		non-codel	IDHwt	0.8	0.5	1
TCGA-06-0750-01A-01R-1849-01	Primary Tumor	WT	Brain, NOS	28	Glioblastoma	2008	C71.9	Brain, NOS	male	Dead	43	1965	28	2008	TCGA-GBM	Glioblastoma multiforme	G4	male	0.919937	1		non-codel	IDHwt	NA	NA	NA
TCGA-12-1597-01B-01R-1849-01	Primary Tumor	WT	Brain, NOS	427	Glioblastoma	2002	C71.9	Brain, NOS	female	Dead	62	1940	675	2003	TCGA-GBM	Glioblastoma multiforme	G4	female	22.1771	1		NA	NA	1	0.4	1
TCGA-32-5222-01A-01R-1850-01	Primary Tumor	WT	Brain, NOS	323	Glioblastoma	2010	C71.9	Brain, NOS	male	Dead	66	1944	585	NA	TCGA-GBM	Glioblastoma multiforme	G4	male	5.42106	0		non-codel	IDHwt	0.9	0.5	1.7
TCGA-26-5132-01A-01R-1850-01	Primary Tumor	WT	Brain, NOS	286	Glioblastoma	2009	C71.9	Brain, NOS	male	Alive	74	1935	NA	NA	TCGA-GBM	Glioblastoma multiforme	G4	male	9.3965	0		non-codel	IDHwt	0.5	0.4	1.5
TCGA-06-0882-01A-01R-1849-01	Primary Tumor	WT	Brain, NOS	165	Glioblastoma	2008	C71.9	Brain, NOS	male	Dead	30	1978	632	NA	TCGA-GBM	Glioblastoma multiforme	G4	male	5.42106	0		non-codel	IDHwt	0.8	0.6	1.4
TCGA-12-3653-01A-01R-1849-01	Primary Tumor	WT	Brain, NOS	357	Glioblastoma	2008	C71.9	Brain, NOS	female	Dead	34	1974	442	2009	TCGA-GBM	Glioblastoma multiforme	G4	female	14.5219	1		non-codel	IDHwt	0.8	0.3	1.1
TCGA-32-2638-01A-01R-1850-01	Primary Tumor	WT	Brain, NOS	644	Glioblastoma	2009	C71.9	Brain, NOS	male	Dead	67	1942	766	NA	TCGA-GBM	Glioblastoma multiforme	G4	male	7.3595	0		non-codel	IDHwt	0.6	0.3	2
TCGA-06-0644-01A-02R-1849-01	Primary Tumor	WT	Brain, NOS	375	Glioblastoma	2007	C71.9	Brain, NOS	male	Dead	71	1936	384	NA	TCGA-GBM	Glioblastoma multiforme	G4	male	12.3206	0		non-codel	IDHwt	0.6	0.6	1
TCGA-06-5412-01A-01R-1849-01	Primary Tumor	WT	Brain, NOS	138	Glioblastoma	2010	C71.9	Brain, NOS	female	Dead	78	1932	138	2010	TCGA-GBM	Glioblastoma multiforme	G4	female	4.53398	1		non-codel	IDHwt	0.9	0.3	1
TCGA-28-2509-01A-01R-1850-01	Primary Tumor	WT	Brain, NOS	145	Glioblastoma	2009	C71.9	Brain, NOS	female	Alive	77	1932	NA	NA	TCGA-GBM	Glioblastoma multiforme	G4	female	4.76396	0		non-codel	IDHwt	0.5	0.3	0.8
TCGA-02-0047-01A-01R-1849-01	Primary Tumor	WT	Brain, NOS	448	Glioblastoma	2005	C71.9	Brain, NOS	male	Dead	78	1927	448	2006	TCGA-GBM	Glioblastoma multiforme	G4	male	14.719	1		non-codel	IDHwt	NA	NA	NA
TCGA-06-0158-01A-01R-1849-01	Primary Tumor	WT	Brain, NOS	166	Glioblastoma	1998	C71.9	Brain, NOS	male	Dead	73	1925	329	1998	TCGA-GBM	Glioblastoma multiforme	G4	male	10.8093	1		non-codel	IDHwt	0.9	0.9	1.8
TCGA-27-2528-01A-01R-1850-01	Primary Tumor	WT	Brain, NOS	480	Glioblastoma	2008	C71.9	Brain, NOS	male	Dead	62	1946	480	2009	TCGA-GBM	Glioblastoma multiforme	G4	male	15.7704	1		non-codel	IDHwt	0.7	0.3	1
TCGA-41-3915-01A-01R-1850-01	Primary Tumor	WT	Brain, NOS	360	Glioblastoma	2010	C71.9	Brain, NOS	male	Dead	48	1962	360	NA	TCGA-GBM	Glioblastoma multiforme	G4	male	6.0453	0		non-codel	IDHwt	0.9	0.5	1
TCGA-32-4213-01A-01R-1850-01	Primary Tumor	WT	Brain, NOS	604	Glioblastoma	2009	C71.9	Brain, NOS	female	Alive	47	1962	NA	NA	TCGA-GBM	Glioblastoma multiforme	G4	female	11.7292	0		non-codel	IDHwt	0.7	0.2	0.9
TCGA-06-2561-01A-02R-1849-01	Primary Tumor	WT	Brain, NOS	282	Glioblastoma	2009	C71.9	Brain, NOS	female	Dead	53	1956	537	NA	TCGA-GBM	Glioblastoma multiforme	G4	female	9.26508	0		non-codel	IDHwt	0.9	0.9	1.2
TCGA-12-5299-01A-02R-1849-01	Primary Tumor	WT	Brain, NOS	98	Glioblastoma	2009	C71.9	Brain, NOS	female	Dead	56	1953	98	2009	TCGA-GBM	Glioblastoma multiforme	G4	female	3.21978	1		non-codel	IDHwt	0.6	0.5	1.3
TCGA-41-2571-01A-01R-1850-01	Primary Tumor	WT	Brain, NOS	26	Glioblastoma	2009	C71.9	Brain, NOS	male	Dead	89	1920	26	2009	TCGA-GBM	Glioblastoma multiforme	G4	male	0.854227	1		non-codel	IDHwt	0.5	0.4	1
TCGA-28-5204-01A-01R-1850-01	Primary Tumor	WT	Brain, NOS	NA	Glioblastoma	2009	C71.9	Brain, NOS	male	Dead	72	1937	454	2010	TCGA-GBM	Glioblastoma multiforme	G4	male	14.9161	1		non-codel	IDHwt	0.5	0.2	1
TCGA-12-5295-01A-01R-1849-01	Primary Tumor	WT	Brain, NOS	399	Glioblastoma	2008	C71.9	Brain, NOS	female	Dead	60	1948	454	2009	TCGA-GBM	Glioblastoma multiforme	G4	female	14.9161	1		non-codel	IDHwt	0.9	0.4	1.3
TCGA-06-5859-01A-01R-1849-01	Primary Tumor	WT	Brain, NOS	139	Glioblastoma	2011	C71.9	Brain, NOS	male	Alive	63	1948	NA	NA	TCGA-GBM	Glioblastoma multiforme	G4	male	4.56683	0		non-codel	IDHwt	0.6	0.6	0.8
TCGA-02-0055-01A-01R-1849-01	Primary Tumor	WT	Brain, NOS	76	Glioblastoma	2005	C71.9	Brain, NOS	female	Dead	62	1943	76	2005	TCGA-GBM	Glioblastoma multiforme	G4	female	2.49697	1		non-codel	IDHwt	NA	NA	NA
TCGA-28-5215-01A-01R-1850-01	Primary Tumor	WT	Brain, NOS	237	Glioblastoma	2010	C71.9	Brain, NOS	female	Dead	62	1948	335	2010	TCGA-GBM	Glioblastoma multiforme	G4	female	11.0064	1		non-codel	IDHwt	0.5	0.2	0.8
TCGA-06-5418-01A-01R-1849-01	Primary Tumor	WT	Brain, NOS	83	Glioblastoma	2010	C71.9	Brain, NOS	female	Dead	75	1935	83	2010	TCGA-GBM	Glioblastoma multiforme	G4	female	2.72696	1		non-codel	IDHwt	0.8	0.4	1
TCGA-26-5133-01A-01R-1850-01	Primary Tumor	WT	Brain, NOS	452	Glioblastoma	2009	C71.9	Brain, NOS	male	Alive	59	1950	NA	NA	TCGA-GBM	Glioblastoma multiforme	G4	male	14.8504	0		non-codel	IDHwt	0.5	0.2	0.7
TCGA-06-0238-01A-02R-1849-01	Primary Tumor	WT	Brain, NOS	359	Glioblastoma	2007	C71.9	Brain, NOS	male	Dead	46	1961	405	2008	TCGA-GBM	Glioblastoma multiforme	G4	male	13.3062	1		non-codel	IDHwt	0.9	0.9	1.2
TCGA-06-0130-01A-01R-1849-01	Primary Tumor	WT	Brain, NOS	320	Glioblastoma	2003	C71.9	Brain, NOS	male	Dead	54	1949	394	2004	TCGA-GBM	Glioblastoma multiforme	G4	male	12.9448	1		non-codel	IDHwt	0.8	0.6	0.8
TCGA-06-2569-01A-01R-1849-01	Primary Tumor	WT	Brain, NOS	13	Glioblastoma	2009	C71.9	Brain, NOS	female	Alive	24	1985	NA	NA	TCGA-GBM	Glioblastoma multiforme	G4	female	0.427114	0		non-codel	IDHwt	0.8	0.3	0.8
TCGA-41-4097-01A-01R-1850-01	Primary Tumor	WT	Brain, NOS	6	Glioblastoma	2010	C71.9	Brain, NOS	female	Dead	63	1947	6	2010	TCGA-GBM	Glioblastoma multiforme	G4	female	0.197129	1		non-codel	IDHwt	1	0.5	1.9
TCGA-27-1835-01A-01R-1850-01	Primary Tumor	WT	Brain, NOS	648	Glioblastoma	2007	C71.9	Brain, NOS	female	Dead	53	1954	648	2008	TCGA-GBM	Glioblastoma multiforme	G4	female	21.29	1		non-codel	IDHwt	0.3	0.1	0.5
TCGA-06-2564-01A-01R-1849-01	Primary Tumor	WT	Brain, NOS	181	Glioblastoma	2009	C71.9	Brain, NOS	male	Alive	50	1959	NA	NA	TCGA-GBM	Glioblastoma multiforme	G4	male	5.94674	0		non-codel	IDHwt	0.8	0.8	1.3
TCGA-26-5136-01B-01R-1850-01	Primary Tumor	WT	Brain, NOS	37	Glioblastoma	2009	C71.9	Brain, NOS	female	Dead	78	1931	577	NA	TCGA-GBM	Glioblastoma multiforme	G4	female	1.21563	0		non-codel	IDHwt	0.5	0.1	1
TCGA-76-4926-01B-01R-1850-01	Primary Tumor	WT	Brain, NOS	138	Glioblastoma	2005	C71.9	Brain, NOS	male	Dead	68	1937	138	2005	TCGA-GBM	Glioblastoma multiforme	G4	male	4.53398	1		non-codel	IDHwt	0.6	0.4	1.1
TCGA-06-0646-01A-01R-1849-01	Primary Tumor	WT	Brain, NOS	136	Glioblastoma	2007	C71.9	Brain, NOS	male	Dead	60	1947	175	2007	TCGA-GBM	Glioblastoma multiforme	G4	male	5.74961	1		non-codel	IDHwt	0.9	0.9	1.2
TCGA-06-0211-01B-01R-1849-01	Primary Tumor	WT	Brain, NOS	360	Glioblastoma	1997	C71.9	Brain, NOS	male	Dead	47	1950	360	1997	TCGA-GBM	Glioblastoma multiforme	G4	male	11.8278	1		non-codel	IDHwt	NA	NA	NA
TCGA-28-5218-01A-01R-1850-01	Primary Tumor	WT	Brain, NOS	128	Glioblastoma	2010	C71.9	Brain, NOS	male	Dead	63	1947	157	2010	TCGA-GBM	Glioblastoma multiforme	G4	male	5.15822	1		non-codel	IDHwt	0.6	0.2	0.7
TCGA-06-0211-01A-01R-1849-01	Primary Tumor	WT	Brain, NOS	360	Glioblastoma	1997	C71.9	Brain, NOS	male	Dead	47	1950	360	1997	TCGA-GBM	Glioblastoma multiforme	G4	male	11.8278	1		non-codel	IDHwt	NA	NA	NA
TCGA-06-0744-01A-01R-1849-01	Primary Tumor	WT	Brain, NOS	595	Glioblastoma	2007	C71.9	Brain, NOS	male	Dead	66	1941	1426	NA	TCGA-GBM	Glioblastoma multiforme	G4	male	19.5487	0		non-codel	IDHwt	NA	NA	NA
TCGA-06-0219-01A-01R-1849-01	Primary Tumor	WT	Brain, NOS	11	Glioblastoma	2000	C71.9	Brain, NOS	male	Dead	67	1933	22	2000	TCGA-GBM	Glioblastoma multiforme	G4	male	0.722808	1		non-codel	IDHwt	NA	NA	NA
TCGA-12-3652-01A-01R-1849-01	Primary Tumor	WT	Brain, NOS	1050	Glioblastoma	2003	C71.9	Brain, NOS	male	Dead	60	1943	1062	2005	TCGA-GBM	Glioblastoma multiforme	G4	male	34.8919	1		non-codel	IDHwt	0.8	0.3	1
TCGA-14-1825-01A-01R-1850-01	Primary Tumor	WT	Brain, NOS	NA	Glioblastoma	2007	C71.9	Brain, NOS	male	Dead	70	1937	232	2007	TCGA-GBM	Glioblastoma multiforme	G4	male	7.62234	1		non-codel	IDHwt	0.5	0.2	1.2
TCGA-27-1837-01A-01R-1850-01	Primary Tumor	WT	Brain, NOS	427	Glioblastoma	2007	C71.9	Brain, NOS	male	Dead	36	1971	427	2008	TCGA-GBM	Glioblastoma multiforme	G4	male	14.029	1		non-codel	IDHwt	0.4	0.2	1
TCGA-19-2619-01A-01R-1850-01	Primary Tumor	WT	Brain, NOS	294	Glioblastoma	2009	C71.9	Brain, NOS	female	Alive	55	1954	NA	NA	TCGA-GBM	Glioblastoma multiforme	G4	female	9.65934	0		non-codel	IDHwt	0.8	0.4	1.3
TCGA-06-0749-01A-01R-1849-01	Primary Tumor	WT	Brain, NOS	66	Glioblastoma	2008	C71.9	Brain, NOS	male	Dead	50	1958	82	2008	TCGA-GBM	Glioblastoma multiforme	G4	male	2.6941	1		non-codel	IDHwt	NA	NA	NA
TCGA-06-0174-01A-01R-1849-01	Primary Tumor	WT	Brain, NOS	67	Glioblastoma	2003	C71.9	Brain, NOS	male	Dead	54	1949	98	2003	TCGA-GBM	Glioblastoma multiforme	G4	male	3.21978	1		non-codel	IDHwt	0.6	0.4	1
TCGA-28-2510-01A-01R-1850-01	Primary Tumor	WT	NA	NA	NA	NA	NA	NA	NA	NA	NA	NA	NA	NA	TCGA-GBM	Glioblastoma multiforme	NA	NA	NA	NA		non-codel	IDHwt	0.9	0.4	2.1
TCGA-19-1390-01A-01R-1850-01	Primary Tumor	WT	Brain, NOS	772	Glioblastoma	2007	C71.9	Brain, NOS	female	Dead	63	1944	772	2009	TCGA-GBM	Glioblastoma multiforme	G4	female	25.364	1		non-codel	IDHwt	0.8	0.6	1
TCGA-06-2567-01A-01R-1849-01	Primary Tumor	WT	Brain, NOS	133	Glioblastoma	2009	C71.9	Brain, NOS	male	Dead	65	1944	133	2009	TCGA-GBM	Glioblastoma multiforme	G4	male	4.3697	1		non-codel	IDHwt	0.8	0.8	1
TCGA-06-5410-01A-01R-1849-01	Primary Tumor	WT	Brain, NOS	108	Glioblastoma	2010	C71.9	Brain, NOS	female	Dead	72	1938	108	2010	TCGA-GBM	Glioblastoma multiforme	G4	female	3.54833	1		non-codel	IDHwt	0.9	0.5	1
TCGA-26-5135-01A-01R-1850-01	Primary Tumor	WT	Brain, NOS	NA	Glioblastoma	2009	C71.9	Brain, NOS	female	Dead	72	1937	270	2009	TCGA-GBM	Glioblastoma multiforme	G4	female	8.87082	1		non-codel	IDHwt	0.6	0.2	0.9
TCGA-27-1831-01A-01R-1850-01	Primary Tumor	WT	Brain, NOS	505	Glioblastoma	2006	C71.9	Brain, NOS	male	Dead	66	1940	505	2007	TCGA-GBM	Glioblastoma multiforme	G4	male	16.5917	1		non-codel	IDHwt	1.5	1	1.5
TCGA-06-0141-01A-01R-1849-01	Primary Tumor	WT	Brain, NOS	280	Glioblastoma	2000	C71.9	Brain, NOS	male	Dead	62	1938	313	2000	TCGA-GBM	Glioblastoma multiforme	G4	male	10.2836	1		non-codel	IDHwt	0.9	0.9	1.1
TCGA-02-2485-01A-01R-1849-01	Primary Tumor	WT	Brain, NOS	470	Glioblastoma	2009	C71.9	Brain, NOS	male	Alive	53	1956	NA	NA	TCGA-GBM	Glioblastoma multiforme	G4	male	15.4418	0		non-codel	IDHwt	2	0.4	2.1
TCGA-32-1970-01A-01R-1850-01	Primary Tumor	WT	Brain, NOS	468	Glioblastoma	2005	C71.9	Brain, NOS	male	Dead	59	1946	468	2006	TCGA-GBM	Glioblastoma multiforme	G4	male	15.3761	1		non-codel	IDHwt	0.4	0.2	0.6
TCGA-06-0187-01A-01R-1849-01	Primary Tumor	WT	Brain, NOS	801	Glioblastoma	2006	C71.9	Brain, NOS	male	Dead	69	1937	828	2008	TCGA-GBM	Glioblastoma multiforme	G4	male	27.2039	1		non-codel	IDHwt	NA	NA	NA
TCGA-28-5209-01A-01R-1850-01	Primary Tumor	WT	Brain, NOS	442	Glioblastoma	2010	C71.9	Brain, NOS	female	Alive	66	1944	NA	NA	TCGA-GBM	Glioblastoma multiforme	G4	female	2.52983	0		non-codel	IDHwt	0.4	0.1	0.7
TCGA-76-4927-01A-01R-1850-01	Primary Tumor	WT	Brain, NOS	535	Glioblastoma	2005	C71.9	Brain, NOS	male	Dead	58	1947	535	2006	TCGA-GBM	Glioblastoma multiforme	G4	male	17.5774	1		NA	NA	0.7	0.3	1.7
TCGA-28-2499-01A-01R-1850-01	Primary Tumor	WT	Brain, NOS	95	Glioblastoma	2009	C71.9	Brain, NOS	male	Not Reported	59	1950	NA	NA	TCGA-GBM	Glioblastoma multiforme	G4	male	14.5219	0		NA	NA	0.4	0.3	0.6
TCGA-06-2562-01A-01R-1849-01	Primary Tumor	WT	Brain, NOS	86	Glioblastoma	2009	C71.9	Brain, NOS	male	Dead	81	1928	382	NA	TCGA-GBM	Glioblastoma multiforme	G4	male	2.82552	0		non-codel	IDHwt	0.8	0.6	0.8
TCGA-76-4929-01A-01R-1850-01	Primary Tumor	WT	Brain, NOS	111	Glioblastoma	2005	C71.9	Brain, NOS	female	Dead	76	1929	111	2005	TCGA-GBM	Glioblastoma multiforme	G4	female	3.64689	1		non-codel	IDHwt	1.3	0.3	2
TCGA-06-0745-01A-01R-1849-01	Primary Tumor	WT	Brain, NOS	164	Glioblastoma	2007	C71.9	Brain, NOS	male	Dead	59	1948	239	2007	TCGA-GBM	Glioblastoma multiforme	G4	male	7.85232	1		non-codel	IDHwt	NA	NA	NA
TCGA-28-5208-01A-01R-1850-01	Primary Tumor	WT	Brain, NOS	474	Glioblastoma	2010	C71.9	Brain, NOS	male	Dead	52	1958	544	NA	TCGA-GBM	Glioblastoma multiforme	G4	male	15.5732	0		non-codel	IDHwt	0.7	0.4	1.1
TCGA-19-5960-01A-11R-1850-01	Primary Tumor	WT	Brain, NOS	165	Glioblastoma	2010	C71.9	Brain, NOS	male	Dead	56	1954	455	NA	TCGA-GBM	Glioblastoma multiforme	G4	male	5.42106	0		non-codel	IDHwt	0.8	0.7	1
TCGA-16-0846-01A-01R-1850-01	Primary Tumor	WT	Brain, NOS	119	Glioblastoma	2006	C71.9	Brain, NOS	male	Dead	85	1921	119	2006	TCGA-GBM	Glioblastoma multiforme	G4	male	3.90973	1		non-codel	IDHwt	0.7	0.5	2
TCGA-15-0742-01A-01R-1850-01	Primary Tumor	WT	Brain, NOS	NA	Glioblastoma	2005	C71.9	Brain, NOS	male	Dead	65	1940	419	2006	TCGA-GBM	Glioblastoma multiforme	G4	male	13.7662	1		non-codel	IDHwt	NA	NA	NA
TCGA-12-0616-01A-01R-1849-01	Primary Tumor	WT	Brain, NOS	439	Glioblastoma	2006	C71.9	Brain, NOS	female	Dead	36	1970	448	2007	TCGA-GBM	Glioblastoma multiforme	G4	female	14.719	1		non-codel	IDHwt	0.7	0.5	0.8
TCGA-14-2554-01A-01R-1850-01	Primary Tumor	WT	Brain, NOS	532	Glioblastoma	2002	C71.9	Brain, NOS	female	Dead	52	1950	532	2003	TCGA-GBM	Glioblastoma multiforme	G4	female	17.4788	1		non-codel	IDHwt	0.6	0.2	1
TCGA-76-4925-01A-01R-1850-01	Primary Tumor	WT	Brain, NOS	146	Glioblastoma	2005	C71.9	Brain, NOS	male	Dead	76	1929	146	2005	TCGA-GBM	Glioblastoma multiforme	G4	male	4.79682	1		non-codel	IDHwt	0.8	0.2	1
TCGA-76-4928-01B-01R-1850-01	Primary Tumor	WT	Brain, NOS	94	Glioblastoma	2005	C71.9	Brain, NOS	female	Dead	85	1920	94	2005	TCGA-GBM	Glioblastoma multiforme	G4	female	3.08836	1		non-codel	IDHwt	1.1	0.3	1.8
TCGA-41-2572-01A-01R-1850-01	Primary Tumor	WT	Brain, NOS	406	Glioblastoma	2009	C71.9	Brain, NOS	male	Dead	67	1942	406	2010	TCGA-GBM	Glioblastoma multiforme	G4	male	13.3391	1		non-codel	IDHwt	0.4	0.4	0.6
TCGA-06-0157-01A-01R-1849-01	Primary Tumor	WT	Brain, NOS	97	Glioblastoma	1998	C71.9	Brain, NOS	female	Dead	63	1935	97	1998	TCGA-GBM	Glioblastoma multiforme	G4	female	3.18693	1		non-codel	IDHwt	0.8	0.7	0.8
TCGA-06-0747-01A-01R-1849-01	Primary Tumor	WT	Brain, NOS	82	Glioblastoma	2007	C71.9	Brain, NOS	male	Dead	53	1954	82	2007	TCGA-GBM	Glioblastoma multiforme	G4	male	2.6941	1		non-codel	IDHwt	NA	NA	NA
TCGA-27-2526-01A-01R-1850-01	Primary Tumor	WT	Brain, NOS	87	Glioblastoma	2007	C71.9	Brain, NOS	female	Dead	79	1928	87	2007	TCGA-GBM	Glioblastoma multiforme	G4	female	2.85838	1		non-codel	IDHwt	0.6	0.3	0.6
TCGA-32-1982-01A-01R-1850-01	Primary Tumor	WT	Brain, NOS	142	Glioblastoma	2008	C71.9	Brain, NOS	female	Dead	76	1932	142	2008	TCGA-GBM	Glioblastoma multiforme	G4	female	4.6654	1		non-codel	IDHwt	0.4	0.3	0.9
TCGA-14-0787-01A-01R-1849-01	Primary Tumor	WT	Brain, NOS	68	Glioblastoma	1999	C71.9	Brain, NOS	male	Dead	69	1930	68	1999	TCGA-GBM	Glioblastoma multiforme	G4	male	2.23413	1		non-codel	IDHwt	NA	NA	NA
TCGA-06-0138-01A-02R-1849-01	Primary Tumor	WT	Brain, NOS	674	Glioblastoma	2004	C71.9	Brain, NOS	male	Dead	43	1961	737	2006	TCGA-GBM	Glioblastoma multiforme	G4	male	24.2141	1		non-codel	IDHwt	0.9	0.8	1.7
TCGA-02-2486-01A-01R-1849-01	Primary Tumor	WT	Brain, NOS	493	Glioblastoma	2008	C71.9	Brain, NOS	male	Dead	64	1944	618	NA	TCGA-GBM	Glioblastoma multiforme	G4	male	16.1975	0		non-codel	IDHwt	0.9	0.1	1
TCGA-06-0743-01A-01R-1849-01	Primary Tumor	WT	Brain, NOS	679	Glioblastoma	2006	C71.9	Brain, NOS	male	Dead	69	1937	803	NA	TCGA-GBM	Glioblastoma multiforme	G4	male	22.3085	0		non-codel	IDHwt	NA	NA	NA
TCGA-06-2559-01A-01R-1849-01	Primary Tumor	WT	Brain, NOS	150	Glioblastoma	2009	C71.9	Brain, NOS	male	Dead	83	1926	150	2009	TCGA-GBM	Glioblastoma multiforme	G4	male	4.92823	1		non-codel	IDHwt	0.9	0.9	1.3
TCGA-14-0871-01A-01R-1849-01	Primary Tumor	WT	Brain, NOS	880	Glioblastoma	1998	C71.9	Brain, NOS	female	Dead	74	1924	880	2000	TCGA-GBM	Glioblastoma multiforme	G4	female	28.9123	1		non-codel	IDHwt	0.7	0.3	1.2
TCGA-16-1045-01B-01R-1850-01	Primary Tumor	WT	Brain, NOS	883	Glioblastoma	2006	C71.9	Brain, NOS	female	Dead	49	1957	883	2008	TCGA-GBM	Glioblastoma multiforme	G4	female	29.0109	1		non-codel	IDHwt	0.8	0.2	1
TCGA-27-2524-01A-01R-1850-01	Primary Tumor	WT	Brain, NOS	231	Glioblastoma	2008	C71.9	Brain, NOS	male	Dead	56	1952	231	2008	TCGA-GBM	Glioblastoma multiforme	G4	male	7.58948	1		non-codel	IDHwt	0.6	0.3	0.9
TCGA-14-0781-01B-01R-1849-01	Primary Tumor	WT	Brain, NOS	29	Glioblastoma	2003	C71.9	Brain, NOS	male	Dead	49	1954	29	2003	TCGA-GBM	Glioblastoma multiforme	G4	male	0.952792	1		non-codel	IDHwt	1.1	0.3	1.5
TCGA-14-1823-01A-01R-1849-01	Primary Tumor	WT	Brain, NOS	543	Glioblastoma	2007	C71.9	Brain, NOS	female	Dead	58	1949	543	2008	TCGA-GBM	Glioblastoma multiforme	G4	female	17.8402	1		non-codel	IDHwt	1	0.2	1
TCGA-27-2519-01A-01R-1850-01	Primary Tumor	WT	Brain, NOS	316	Glioblastoma	2009	C71.9	Brain, NOS	male	Dead	48	1961	550	NA	TCGA-GBM	Glioblastoma multiforme	G4	male	10.3821	0		non-codel	IDHwt	0.4	0.3	0.6
TCGA-06-0132-01A-02R-1849-01	Primary Tumor	WT	Brain, NOS	570	Glioblastoma	2007	C71.9	Brain, NOS	male	Dead	49	1958	771	2009	TCGA-GBM	Glioblastoma multiforme	G4	male	25.3311	1		non-codel	IDHwt	0.9	0.8	0.9
TCGA-28-1753-01A-01R-1850-01	Primary Tumor	WT	Brain, NOS	37	Glioblastoma	2009	C71.9	Brain, NOS	male	Alive	53	1956	NA	NA	TCGA-GBM	Glioblastoma multiforme	G4	male	1.21563	0		non-codel	IDHwt	0.6	0.4	1.5
TCGA-26-5139-01A-01R-1850-01	Primary Tumor	WT	Brain, NOS	48	Glioblastoma	2010	C71.9	Brain, NOS	female	Alive	65	1945	NA	NA	TCGA-GBM	Glioblastoma multiforme	G4	female	1.57704	0		non-codel	IDHwt	0.4	0.2	1
TCGA-06-0184-01A-01R-1849-01	Primary Tumor	WT	Brain, NOS	1228	Glioblastoma	2005	C71.9	Brain, NOS	male	Dead	63	1942	2126	NA	TCGA-GBM	Glioblastoma multiforme	G4	male	40.3458	0		non-codel	IDHwt	NA	NA	NA
TCGA-32-2634-01A-01R-1850-01	Primary Tumor	WT	Brain, NOS	693	Glioblastoma	2009	C71.9	Brain, NOS	male	Alive	82	1927	NA	NA	TCGA-GBM	Glioblastoma multiforme	G4	male	8.87082	0		non-codel	IDHwt	0.8	0.2	0.9
TCGA-06-0878-01A-01R-1849-01	Primary Tumor	WT	Brain, NOS	218	Glioblastoma	2008	C71.9	Brain, NOS	male	Alive	74	1934	NA	NA	TCGA-GBM	Glioblastoma multiforme	G4	male	7.16237	0		non-codel	IDHwt	0.7	0.7	1.2
TCGA-28-5220-01A-01R-1850-01	Primary Tumor	WT	Brain, NOS	319	Glioblastoma	2010	C71.9	Brain, NOS	male	Dead	67	1943	388	NA	TCGA-GBM	Glioblastoma multiforme	G4	male	10.4807	0		non-codel	IDHwt	0.4	0.1	0.7
TCGA-06-0645-01A-01R-1849-01	Primary Tumor	WT	Brain, NOS	98	Glioblastoma	2007	C71.9	Brain, NOS	female	Dead	55	1952	175	2007	TCGA-GBM	Glioblastoma multiforme	G4	female	5.74961	1		non-codel	IDHwt	0.9	0.9	1.3
TCGA-28-5207-01A-01R-1850-01	Primary Tumor	WT	Brain, NOS	275	Glioblastoma	2010	C71.9	Brain, NOS	male	Dead	71	1939	343	2010	TCGA-GBM	Glioblastoma multiforme	G4	male	11.2692	1		non-codel	IDHwt	0.8	0.3	1
TCGA-19-1787-01B-01R-1850-01	Primary Tumor	NA	Brain, NOS	385	Glioblastoma	2008	C71.9	Brain, NOS	male	Dead	48	1960	385	2009	TCGA-GBM	Glioblastoma multiforme	G4	male	12.6491	1		non-codel	NA	0.5	0.3	0.5
TCGA-14-1034-02B-01R-2005-01	Recurrent Tumor	NA	Brain, NOS	485	Glioblastoma	1999	C71.9	Brain, NOS	female	Dead	60	1939	485	2000	TCGA-GBM	NA	NA	NA	NA	NA		NA	NA	0.5	0.3	1.3
TCGA-06-0190-02A-01R-2005-01	Recurrent Tumor	NA	Brain, NOS	313	Glioblastoma	2006	C71.9	Brain, NOS	male	Dead	62	1944	317	2006	TCGA-GBM	NA	NA	NA	NA	NA		NA	NA	0.8	0.5	1.3
TCGA-06-0210-02A-01R-2005-01	Recurrent Tumor	NA	Brain, NOS	151	Glioblastoma	1997	C71.9	Brain, NOS	female	Dead	72	1925	225	1997	TCGA-GBM	NA	NA	NA	NA	NA		NA	NA	0.6	0.4	0.8
TCGA-06-0125-02A-11R-2005-01	Recurrent Tumor	NA	Brain, NOS	1439	Glioblastoma	2001	C71.9	Brain, NOS	female	Dead	63	1938	1448	2004	TCGA-GBM	NA	NA	NA	NA	NA		NA	NA	0.8	0.6	1.2
TCGA-06-0221-02A-11R-2005-01	Recurrent Tumor	NA	Brain, NOS	548	Glioblastoma	2000	C71.9	Brain, NOS	male	Dead	31	1969	603	2001	TCGA-GBM	NA	NA	NA	NA	NA		NA	NA	1	0.3	1.5
TCGA-06-0171-02A-11R-2005-01	Recurrent Tumor	NA	Brain, NOS	396	Glioblastoma	2002	C71.9	Brain, NOS	male	Dead	65	1937	399	2003	TCGA-GBM	NA	NA	NA	NA	NA		NA	NA	0.8	0.8	1.1
TCGA-06-0211-02A-02R-2005-01	Recurrent Tumor	NA	Brain, NOS	360	Glioblastoma	1997	C71.9	Brain, NOS	male	Dead	47	1950	360	1997	TCGA-GBM	NA	NA	NA	NA	NA		NA	NA	1.2	0.3	1.4
TCGA-06-5416-01A-01R-1849-01	Primary Tumor	NA	Brain, NOS	204	Glioblastoma	2010	C71.9	Brain, NOS	female	Alive	23	1987	NA	NA	TCGA-GBM	Glioblastoma multiforme	G4	female	6.7024	0		non-codel	NA	1	0.4	1.5
TCGA-14-0736-02A-01R-2005-01	Recurrent Tumor	NA	Brain, NOS	460	Glioblastoma	1999	C71.9	Brain, NOS	male	Dead	49	1950	460	2000	TCGA-GBM	NA	NA	NA	NA	NA		NA	NA	1	0.3	1.5
TCGA-32-2616-01A-01R-1850-01	Primary Tumor	NA	Brain, NOS	224	Glioblastoma	2008	C71.9	Brain, NOS	female	Dead	48	1960	224	2008	TCGA-GBM	Glioblastoma multiforme	G4	female	7.3595	1		non-codel	NA	0.4	0.2	0.6
TCGA-19-1389-02A-21R-2005-01	Recurrent Tumor	NA	Brain, NOS	141	Glioblastoma	2008	C71.9	Brain, NOS	male	Dead	51	1957	141	2008	TCGA-GBM	NA	NA	NA	NA	NA		NA	NA	0.9	0.5	1.1
TCGA-19-0957-02A-11R-2005-01	Recurrent Tumor	NA	Brain, NOS	666	Glioblastoma	2007	C71.9	Brain, NOS	female	Dead	48	1959	666	2008	TCGA-GBM	NA	NA	NA	NA	NA		NA	NA	0.7	0.5	1
TCGA-19-4065-01A-01R-2005-01	Primary Tumor	NA	Brain, NOS	214	Glioblastoma	2009	C71.9	Brain, NOS	male	Alive	36	1973	NA	NA	TCGA-GBM	Glioblastoma multiforme	G4	male	7.03095	0		non-codel	NA	0.8	0.3	1
TCGA-14-1402-02A-01R-2005-01	Recurrent Tumor	NA	Brain, NOS	975	Glioblastoma	2005	C71.9	Brain, NOS	female	Dead	58	1947	975	2007	TCGA-GBM	NA	NA	NA	NA	NA		NA	NA	0.6	0.2	1
TCGA-19-4065-02A-11R-2005-01	Recurrent Tumor	NA	Brain, NOS	214	Glioblastoma	2009	C71.9	Brain, NOS	male	Alive	36	1973	NA	NA	TCGA-GBM	NA	NA	NA	NA	NA		NA	NA	0.7	0.6	0.9
TCGA-06-0152-02A-01R-2005-01	Recurrent Tumor	NA	Brain, NOS	359	Glioblastoma	1995	C71.9	Brain, NOS	male	Dead	68	1927	375	1996	TCGA-GBM	NA	NA	NA	NA	NA		NA	NA	0.8	0.6	1
TCGA-06-0178-01A-01R-1849-01	Primary Tumor	Mutant	Brain, NOS	1642	Glioblastoma	2004	C71.9	Brain, NOS	male	Dead	38	1966	2681	NA	TCGA-GBM	Glioblastoma multiforme	G4	male	53.9477	0		non-codel	IDHmut-non-codel	0.9	0.2	0.9
TCGA-06-0156-01A-03R-1849-01	Primary Tumor	Mutant	Brain, NOS	164	Glioblastoma	1998	C71.9	Brain, NOS	male	Dead	57	1941	178	1998	TCGA-GBM	Glioblastoma multiforme	G4	male	5.84817	1		NA	NA	0.9	0.4	0.9
TCGA-06-2570-01A-01R-1849-01	Primary Tumor	Mutant	Brain, NOS	958	Glioblastoma	2009	C71.9	Brain, NOS	female	Alive	21	1988	NA	NA	TCGA-GBM	Glioblastoma multiforme	G4	female	9.36365	0		non-codel	IDHmut-non-codel	0.9	0.9	1.5
TCGA-06-0129-01A-01R-1849-01	Primary Tumor	Mutant	Brain, NOS	989	Glioblastoma	2002	C71.9	Brain, NOS	male	Dead	30	1972	1024	2004	TCGA-GBM	Glioblastoma multiforme	G4	male	33.6434	1		non-codel	IDHmut-non-codel	0.9	0.9	1.2
TCGA-06-0156-01A-02R-1849-01	Primary Tumor	Mutant	Brain, NOS	164	Glioblastoma	1998	C71.9	Brain, NOS	male	Dead	57	1941	178	1998	TCGA-GBM	Glioblastoma multiforme	G4	male	5.84817	1		NA	NA	0.9	0.4	0.9
TCGA-15-1444-01A-02R-1850-01	Primary Tumor	Mutant	Brain, NOS	NA	Glioblastoma	2004	C71.9	Brain, NOS	male	Dead	21	1983	1537	2008	TCGA-GBM	Glioblastoma multiforme	G4	male	50.498	1		non-codel	IDHmut-non-codel	1.1	0.5	1.8
TCGA-02-2483-01A-01R-1849-01	Primary Tumor	Mutant	Brain, NOS	466	Glioblastoma	2008	C71.9	Brain, NOS	male	Alive	43	1965	NA	NA	TCGA-GBM	Glioblastoma multiforme	G4	male	15.3104	0		non-codel	IDHmut-non-codel	1	0.2	1.6
TCGA-27-2521-01A-01R-1850-01	Primary Tumor	Mutant	Brain, NOS	316	Glioblastoma	2009	C71.9	Brain, NOS	male	Dead	34	1975	510	NA	TCGA-GBM	Glioblastoma multiforme	G4	male	10.3821	0		non-codel	IDHmut-non-codel	0.6	0.2	0.7
TCGA-26-1442-01A-01R-1850-01	Primary Tumor	Mutant	Brain, NOS	953	Glioblastoma	2008	C71.9	Brain, NOS	male	Alive	43	1965	NA	NA	TCGA-GBM	Glioblastoma multiforme	G4	male	31.3107	0		non-codel	IDHmut-non-codel	1.3	0.3	1.3
TCGA-06-5417-01A-01R-1849-01	Primary Tumor	Mutant	Brain, NOS	155	Glioblastoma	2010	C71.9	Brain, NOS	female	Alive	45	1965	NA	NA	TCGA-GBM	Glioblastoma multiforme	G4	female	5.09251	0		NA	NA	0.8	0.5	1
TCGA-19-2629-01A-01R-1850-01	Primary Tumor	Mutant	Brain, NOS	501	Glioblastoma	2009	C71.9	Brain, NOS	male	Dead	60	1949	737	2011	TCGA-GBM	Glioblastoma multiforme	G4	male	24.2141	1		non-codel	IDHmut-non-codel	1	0.3	1.7
TCGA-06-AABW-11A-31R-A36H-07	Solid Tissue Normal	NA	NA	NA	NA	NA	NA	NA	NA	NA	NA	NA	NA	NA	TCGA-GBM	NA	NA	NA	NA	NA		NA	NA	0.8	0.4	1.2
TCGA-06-0680-11A-32R-A36H-07	Solid Tissue Normal	NA	NA	NA	NA	NA	NA	NA	NA	NA	NA	NA	NA	NA	TCGA-GBM	NA	NA	NA	NA	NA		NA	NA	0.9	0.8	0.9
TCGA-06-0675-11A-32R-A36H-07	Solid Tissue Normal	NA	NA	NA	NA	NA	NA	NA	NA	NA	NA	NA	NA	NA	TCGA-GBM	NA	NA	NA	NA	NA		NA	NA	0.8	0.8	1.5
TCGA-06-0681-11A-41R-A36H-07	Solid Tissue Normal	NA	NA	NA	NA	NA	NA	NA	NA	NA	NA	NA	NA	NA	TCGA-GBM	NA	NA	NA	NA	NA		NA	NA	0.9	0.9	1.2
TCGA-06-0678-11A-32R-A36H-07	Solid Tissue Normal	NA	NA	NA	NA	NA	NA	NA	NA	NA	NA	NA	NA	NA	TCGA-GBM	NA	NA	NA	NA	NA		NA	NA	0.8	0.8	1.3
