# Supplementary material for: Comprehensive analysis of lncRNA‐associated ceRNA network reveals novel potential prognostic regulatory axes in glioblastoma multiforme
Source: J Cell Mol Med. 2024 Jun 12;28(11):e18392. doi: 10.1111/jcmm.18392 (PMC11167707; doi:10.1111/jcmm.18392)
Supplement: Supplementary file 2 — File S2. [file JCMM-28-e18392-s008.xlsx]

## Sheet: down-regulated mRNA
Downregulated mRNAs in GBM tissues compared to normal samples
ID-gene	logFC	adj.P.Val	symbol
ENSG00000177570	-4.62963	1.38e-31	SAMD12
ENSG00000113319	-4.24906	1.38e-31	RASGRF2
ENSG00000107864	-3.92221	1.38e-31	CPEB3
ENSG00000196972	-4.31756	9.53e-31	SMIM10L2B
ENSG00000033122	-5.16487	9.53e-31	LRRC7
ENSG00000204314	-3.87479	9.53e-31	PRRT1
ENSG00000198883	-6.94989	1.04e-30	PNMA5
ENSG00000126583	-7.04262	1.37e-30	PRKCG
ENSG00000050748	-2.1985	3.76e-30	MAPK9
ENSG00000225110	-7.73721	3.8e-30	PNMA6F
ENSG00000160396	-5.98168	2.51e-29	HIPK4
ENSG00000198785	-5.00342	2.51e-29	GRIN3A
ENSG00000198626	-6.68876	3.33e-29	RYR2
ENSG00000155744	-2.301	3.85e-29	FAM126B
ENSG00000144550	-4.66917	3.85e-29	CPNE9
ENSG00000155970	-3.1286	9.23e-29	MICU3
ENSG00000169282	-3.58127	2.02e-28	KCNAB1
ENSG00000165983	-5.02533	2.49e-28	PTER
ENSG00000196189	-3.70542	3.07e-28	SEMA4A
ENSG00000179841	-4.02787	3.68e-28	AKAP5
ENSG00000171132	-3.51607	4e-28	PRKCE
ENSG00000204851	-4.17716	5.07e-28	PNMA8B
ENSG00000135709	-4.4116	6.77e-28	KIAA0513
ENSG00000107679	-2.58165	2.43e-27	PLEKHA1
ENSG00000074706	-4.33985	3.12e-27	IPCEF1
ENSG00000073969	-2.79054	3.52e-27	NSF
ENSG00000110975	-5.89337	3.65e-27	SYT10
ENSG00000149452	-5.86586	3.8e-27	SLC22A8
ENSG00000174145	-6.99529	7.06e-27	NWD2
ENSG00000165985	-6.99784	9.41e-27	C1QL3
ENSG00000164600	-7.6739	1.06e-26	NEUROD6
ENSG00000132938	-5.22926	1.12e-26	MTUS2
ENSG00000180488	-2.29442	1.13e-26	MIGA1
ENSG00000119698	-5.50802	1.43e-26	PPP4R4
ENSG00000008086	-4.17825	1.47e-26	CDKL5
ENSG00000174514	-4.34	1.97e-26	MFSD4A
ENSG00000181418	-6.39993	1.99e-26	DDN
ENSG00000145990	-3.79474	2.3e-26	GFOD1
ENSG00000156097	-4.3513	2.34e-26	GPR61
ENSG00000189195	-3.87449	2.56e-26	BTBD8
ENSG00000007264	-4.33338	2.56e-26	MATK
ENSG00000081985	-4.59992	2.84e-26	IL12RB2
ENSG00000282881	-5.8595	3.39e-26	TMEM275
ENSG00000145198	-4.09546	3.56e-26	VWA5B2
ENSG00000111344	-6.58212	3.75e-26	RASAL1
ENSG00000006740	-4.88637	3.83e-26	ARHGAP44
ENSG00000099308	-3.98392	3.99e-26	MAST3
ENSG00000164506	-3.43403	4.26e-26	STXBP5
ENSG00000172375	-2.26619	4.53e-26	C2CD2L
ENSG00000115137	-1.9187	6.72e-26	DNAJC27
ENSG00000003987	-3.61364	6.86e-26	MTMR7
ENSG00000172824	-4.56684	7.21e-26	CES4A
ENSG00000186212	-5.69111	7.28e-26	SOWAHB
ENSG00000100346	-5.77061	7.86e-26	CACNA1I
ENSG00000181215	-6.26478	1.05e-25	C4orf50
ENSG00000189410	-4.94298	1.05e-25	SH2D5
ENSG00000136883	-6.54308	1.11e-25	KIF12
ENSG00000120053	-3.01755	1.18e-25	GOT1
ENSG00000107758	-2.76014	1.28e-25	PPP3CB
ENSG00000159753	-4.55049	1.28e-25	CARMIL2
ENSG00000067842	-6.29363	1.5e-25	ATP2B3
ENSG00000153933	-4.01739	1.61e-25	DGKE
ENSG00000198513	-3.0071	1.9e-25	ATL1
ENSG00000169035	-7.69691	1.93e-25	KLK7
ENSG00000158301	-2.263	3.12e-25	GPRASP2
ENSG00000138078	-2.32176	3.17e-25	PREPL
ENSG00000169676	-6.57709	3.55e-25	DRD5
ENSG00000145335	-4.83804	3.94e-25	SNCA
ENSG00000186732	-6.60958	5.31e-25	MPPED1
ENSG00000174473	-5.19783	5.31e-25	GALNTL6
ENSG00000159082	-2.6623	6.23e-25	SYNJ1
ENSG00000203737	-5.6312	7.26e-25	GPR52
ENSG00000110931	-2.49157	7.44e-25	CAMKK2
ENSG00000115252	-4.62704	9.3e-25	PDE1A
ENSG00000091157	-2.28693	9.53e-25	WDR7
ENSG00000131437	-2.70042	1.1e-24	KIF3A
ENSG00000185933	-5.82959	1.1e-24	CALHM1
ENSG00000073670	-4.36601	1.19e-24	ADAM11
ENSG00000185924	-5.51807	1.22e-24	RTN4RL1
ENSG00000273079	-6.77162	1.28e-24	GRIN2B
ENSG00000124140	-5.91466	1.32e-24	SLC12A5
ENSG00000135426	-5.72268	1.55e-24	TESPA1
ENSG00000172782	-6.39332	1.56e-24	FADS6
ENSG00000132932	-6.42027	1.58e-24	ATP8A2
ENSG00000125814	-4.57822	2e-24	NAPB
ENSG00000150672	-4.36949	3.07e-24	DLG2
ENSG00000135519	-4.21474	3.5e-24	KCNH3
ENSG00000011083	-6.97418	3.58e-24	SLC6A7
ENSG00000072657	-6.78095	4.41e-24	TRHDE
ENSG00000221823	-2.04796	5.08e-24	PPP3R1
ENSG00000150361	-6.76956	5.09e-24	KLHL1
ENSG00000151948	-5.1985	6.37e-24	GLT1D1
ENSG00000152034	-7.30034	8.16e-24	MCHR2
ENSG00000165752	-2.80381	1.24e-23	STK32C
ENSG00000169884	-5.84901	1.25e-23	WNT10B
ENSG00000187672	-4.25396	1.27e-23	ERC2
ENSG00000136531	-4.1319	1.28e-23	SCN2A
ENSG00000189241	-2.51665	1.28e-23	TSPYL1
ENSG00000149269	-3.09259	1.3e-23	PAK1
ENSG00000272031	-3.35818	1.3e-23	ANKRD34A
ENSG00000204116	-2.14183	1.46e-23	CHIC1
ENSG00000186862	-3.58848	1.58e-23	PDZD7
ENSG00000151150	-4.48041	1.59e-23	ANK3
ENSG00000170214	-4.12291	1.63e-23	ADRA1B
ENSG00000164112	-5.21236	1.88e-23	TMEM155
ENSG00000100321	-3.70917	1.89e-23	SYNGR1
ENSG00000130368	-6.56289	1.94e-23	MAS1
ENSG00000162188	-4.9522	1.96e-23	GNG3
ENSG00000278195	-6.15415	1.96e-23	SSTR3
ENSG00000112038	-6.47843	2.12e-23	OPRM1
ENSG00000186377	-4.25409	2.28e-23	CYP4X1
ENSG00000107560	-1.98728	2.28e-23	RAB11FIP2
ENSG00000065325	-5.96076	2.68e-23	GLP2R
ENSG00000198944	-4.69208	2.68e-23	SOWAHA
ENSG00000147246	-6.78599	2.68e-23	HTR2C
ENSG00000136535	-5.76795	2.93e-23	TBR1
ENSG00000157005	-6.72423	2.96e-23	SST
ENSG00000123119	-3.75348	2.96e-23	NECAB1
ENSG00000101292	-6.5595	3.03e-23	PROKR2
ENSG00000198673	-4.40723	3.11e-23	TAFA2
ENSG00000118160	-6.39245	3.7e-23	SLC8A2
ENSG00000171509	-5.92746	3.78e-23	RXFP1
ENSG00000116254	-6.56788	3.91e-23	CHD5
ENSG00000183775	-5.09013	4.08e-23	KCTD16
ENSG00000162817	-4.40753	4.28e-23	C1orf115
ENSG00000134709	-5.45897	4.96e-23	HOOK1
ENSG00000149575	-4.89668	5.07e-23	SCN2B
ENSG00000136895	-2.61308	6.56e-23	GARNL3
ENSG00000173267	-4.92827	8.08e-23	SNCG
ENSG00000109670	-2.73189	9.25e-23	FBXW7
ENSG00000105376	-5.4864	9.25e-23	ICAM5
ENSG00000113100	-6.6322	9.47e-23	CDH9
ENSG00000111912	-2.87448	1.02e-22	NCOA7
ENSG00000165868	-3.76514	1.18e-22	HSPA12A
ENSG00000183049	-3.26081	1.18e-22	CAMK1D
ENSG00000175874	-6.16966	1.31e-22	CREG2
ENSG00000198010	-6.19585	1.47e-22	DLGAP2
ENSG00000129355	-2.68993	1.51e-22	CDKN2D
ENSG00000169933	-6.24643	1.64e-22	FRMPD4
ENSG00000184368	-5.48736	2.04e-22	MAP7D2
ENSG00000049769	-2.71802	2.05e-22	PPP1R3F
ENSG00000166167	-2.23291	2.21e-22	BTRC
ENSG00000148408	-6.5406	2.41e-22	CACNA1B
ENSG00000169918	-3.81087	2.42e-22	OTUD7A
ENSG00000151952	-6.93432	2.51e-22	TMEM132D
ENSG00000186297	-7.15415	2.81e-22	GABRA5
ENSG00000065559	-2.04006	2.93e-22	MAP2K4
ENSG00000186479	-4.58272	3e-22	RGS7BP
ENSG00000146360	-6.63718	3e-22	GPR6
ENSG00000149742	-5.11284	3.02e-22	SLC22A9
ENSG00000106089	-3.88154	3.1e-22	STX1A
ENSG00000058335	-5.51728	3.12e-22	RASGRF1
ENSG00000144357	-1.86423	3.16e-22	UBR3
ENSG00000114573	-2.10541	3.32e-22	ATP6V1A
ENSG00000060140	-6.10298	3.38e-22	STYK1
ENSG00000115419	-2.59877	3.66e-22	GLS
ENSG00000141404	-4.34378	3.82e-22	GNAL
ENSG00000137843	-3.97529	3.82e-22	PAK6
ENSG00000118473	-3.49841	3.84e-22	SGIP1
ENSG00000123901	-5.77078	3.87e-22	GPR83
ENSG00000074590	-3.19807	3.88e-22	NUAK1
ENSG00000163833	-5.38889	4.37e-22	FBXO40
ENSG00000087152	-1.88465	4.93e-22	ATXN7L3
ENSG00000111110	-3.55368	5.46e-22	PPM1H
ENSG00000005810	-2.6168	6.81e-22	MYCBP2
ENSG00000196876	-3.651	6.87e-22	SCN8A
ENSG00000020129	-3.77026	7.25e-22	NCDN
ENSG00000110148	-6.17087	7.36e-22	CCKBR
ENSG00000182230	-4.79284	7.97e-22	FAM153B
ENSG00000204396	-3.95706	8.58e-22	VWA7
ENSG00000138814	-2.27835	8.69e-22	PPP3CA
ENSG00000198929	-3.61009	1.02e-21	NOS1AP
ENSG00000180440	-6.59517	1.04e-21	SERTM1
ENSG00000099960	-5.42855	1.07e-21	SLC7A4
ENSG00000107954	-4.73587	1.12e-21	NEURL1
ENSG00000196581	-5.1187	1.27e-21	AJAP1
ENSG00000169891	-4.59747	1.3e-21	REPS2
ENSG00000004660	-4.16431	1.44e-21	CAMKK1
ENSG00000166111	-6.597	1.51e-21	SVOP
ENSG00000171817	-2.44838	1.66e-21	ZNF540
ENSG00000142686	-1.93368	1.7e-21	C1orf216
ENSG00000155097	-1.96565	2.02e-21	ATP6V1C1
ENSG00000176055	-1.82603	2.13e-21	MBLAC2
ENSG00000186416	-1.39479	2.13e-21	NKRF
ENSG00000115194	-5.70806	2.36e-21	SLC30A3
ENSG00000184845	-6.01322	2.38e-21	DRD1
ENSG00000153233	-5.08924	2.44e-21	PTPRR
ENSG00000185518	-6.95854	2.47e-21	SV2B
ENSG00000175155	-2.362	2.74e-21	YPEL2
ENSG00000288611	-5.52016	2.85e-21	NPBWR1
ENSG00000197106	-6.26798	2.86e-21	SLC6A17
ENSG00000128881	-2.18058	3e-21	TTBK2
ENSG00000152061	-1.95831	3.27e-21	RABGAP1L
ENSG00000273540	-5.37105	3.53e-21	AGBL1
ENSG00000168135	-5.14698	3.73e-21	KCNJ4
ENSG00000139112	-2.8837	3.83e-21	GABARAPL1
ENSG00000134343	-5.12448	3.93e-21	ANO3
ENSG00000152822	-5.04684	4.02e-21	GRM1
ENSG00000105963	-3.91046	4.15e-21	ADAP1
ENSG00000188385	-4.11872	4.21e-21	JAKMIP3
ENSG00000106852	-4.16122	4.33e-21	LHX6
ENSG00000167281	-6.09778	4.56e-21	RBFOX3
ENSG00000178394	-6.67966	4.63e-21	HTR1A
ENSG00000069424	-3.93114	4.9e-21	KCNAB2
ENSG00000105649	-4.63072	5.18e-21	RAB3A
ENSG00000123360	-3.6954	5.45e-21	PDE1B
ENSG00000047249	-1.88883	5.45e-21	ATP6V1H
ENSG00000067191	-3.21744	5.55e-21	CACNB1
ENSG00000149927	-5.02306	5.59e-21	DOC2A
ENSG00000138101	-2.02957	6.14e-21	DTNB
ENSG00000139874	-6.48582	6.37e-21	SSTR1
ENSG00000134444	-1.51723	6.92e-21	RELCH
ENSG00000177380	-3.36657	6.92e-21	PPFIA3
ENSG00000132535	-2.82473	8.88e-21	DLG4
ENSG00000141542	-3.19324	9.05e-21	RAB40B
ENSG00000070182	-4.65127	9.52e-21	SPTB
ENSG00000213424	-6.49299	9.62e-21	KRT222
ENSG00000166501	-4.85777	1.2e-20	PRKCB
ENSG00000130822	-4.11572	1.24e-20	PNCK
ENSG00000006116	-7.23489	1.28e-20	CACNG3
ENSG00000149305	-6.48307	1.33e-20	HTR3B
ENSG00000163995	-3.22092	1.39e-20	ABLIM2
ENSG00000183166	-5.45842	1.41e-20	CALN1
ENSG00000108352	-3.04567	1.46e-20	RAPGEFL1
ENSG00000136854	-4.00873	1.71e-20	STXBP1
ENSG00000122733	-5.66922	1.93e-20	PHF24
ENSG00000175182	-2.0003	2.04e-20	FAM131A
ENSG00000100307	-3.17518	2.18e-20	CBX7
ENSG00000091622	-4.11875	2.25e-20	PITPNM3
ENSG00000078902	-2.24958	2.29e-20	TOLLIP
ENSG00000169213	-4.64359	2.34e-20	RAB3B
ENSG00000094796	-5.33122	2.37e-20	KRT31
ENSG00000073464	-3.18868	2.53e-20	CLCN4
ENSG00000152495	-4.14416	2.64e-20	CAMK4
ENSG00000150054	-4.60509	2.73e-20	MPP7
ENSG00000183287	-5.72834	2.94e-20	CCBE1
ENSG00000078814	-3.78471	3.12e-20	MYH7B
ENSG00000111218	-5.05299	3.13e-20	PRMT8
ENSG00000283071	-4.59279	3.27e-20	LBHD2
ENSG00000078328	-6.10414	3.27e-20	RBFOX1
ENSG00000138769	-4.63289	3.42e-20	CDKL2
ENSG00000167178	-5.17166	3.47e-20	ISLR2
ENSG00000175766	-6.00313	3.49e-20	EIF4E1B
ENSG00000116544	-4.7092	3.59e-20	DLGAP3
ENSG00000161270	-4.19491	3.61e-20	NPHS1
ENSG00000124507	-6.71054	3.73e-20	PACSIN1
ENSG00000185442	-2.57076	3.76e-20	FAM174B
ENSG00000167037	-4.43692	3.79e-20	SGSM1
ENSG00000176383	-3.95382	3.91e-20	B3GNT4
ENSG00000164588	-6.60303	4.12e-20	HCN1
ENSG00000198216	-4.91465	4.2e-20	CACNA1E
ENSG00000160014	-2.39664	4.4e-20	CALM3
ENSG00000186642	-4.66391	4.43e-20	PDE2A
ENSG00000168539	-6.12618	4.95e-20	CHRM1
ENSG00000137261	-4.13386	5.09e-20	KIAA0319
ENSG00000130540	-6.38586	5.09e-20	SULT4A1
ENSG00000164082	-4.43793	5.67e-20	GRM2
ENSG00000156011	-3.13387	5.81e-20	PSD3
ENSG00000088179	-2.02176	6.01e-20	PTPN4
ENSG00000113595	-1.72874	6.02e-20	TRIM23
ENSG00000070729	-6.22406	6.45e-20	CNGB1
ENSG00000155269	-4.78565	6.5e-20	GPR78
ENSG00000119946	-5.63733	6.63e-20	CNNM1
ENSG00000223573	-3.56479	6.65e-20	TINCR
ENSG00000172209	-5.86325	7.32e-20	GPR22
ENSG00000176884	-7.40952	7.46e-20	GRIN1
ENSG00000164794	-7.28489	7.55e-20	KCNV1
ENSG00000198689	-2.19601	7.96e-20	SLC9A6
ENSG00000138311	-3.57515	8.28e-20	ZNF365
ENSG00000060709	-5.13071	8.28e-20	RIMBP2
ENSG00000150394	-4.942	8.28e-20	CDH8
ENSG00000172350	-3.83396	9.07e-20	ABCG4
ENSG00000145864	-6.01514	9.16e-20	GABRB2
ENSG00000119125	-6.32288	9.34e-20	GDA
ENSG00000102468	-5.37248	9.46e-20	HTR2A
ENSG00000053108	-5.38218	9.91e-20	FSTL4
ENSG00000122012	-5.21152	9.92e-20	SV2C
ENSG00000075035	-6.32404	9.98e-20	WSCD2
ENSG00000173258	-3.10986	1.17e-19	ZNF483
ENSG00000081760	-1.96751	1.28e-19	AACS
ENSG00000147676	-6.80864	1.3e-19	MAL2
ENSG00000189056	-5.33452	1.3e-19	RELN
ENSG00000085788	-1.60869	1.4e-19	DDHD2
ENSG00000168830	-6.20486	1.4e-19	HTR1E
ENSG00000088367	-2.76912	1.49e-19	EPB41L1
ENSG00000174516	-2.48691	1.5e-19	PELI3
ENSG00000123612	-4.91215	1.5e-19	ACVR1C
ENSG00000186472	-5.497	1.52e-19	PCLO
ENSG00000103154	-4.5377	1.54e-19	NECAB2
ENSG00000023516	-2.23069	1.58e-19	AKAP11
ENSG00000112619	-4.34541	1.65e-19	PRPH2
ENSG00000157152	-5.88773	1.68e-19	SYN2
ENSG00000033627	-2.28173	1.88e-19	ATP6V0A1
ENSG00000173611	-2.13187	1.93e-19	SCAI
ENSG00000081189	-2.57381	2e-19	MEF2C
ENSG00000165914	-2.24333	2e-19	TTC7B
ENSG00000129990	-4.9441	2e-19	SYT5
ENSG00000104722	-6.80856	2.02e-19	NEFM
ENSG00000139182	-2.99925	2.07e-19	CLSTN3
ENSG00000176194	-5.43147	2.08e-19	CIDEA
ENSG00000108509	-2.22321	2.08e-19	CAMTA2
ENSG00000085433	-2.12267	2.09e-19	WDR47
ENSG00000168843	-5.48283	2.28e-19	FSTL5
ENSG00000138018	-1.66539	2.52e-19	SELENOI
ENSG00000101180	-6.1463	2.56e-19	HRH3
ENSG00000070886	-4.88163	2.75e-19	EPHA8
ENSG00000134265	-1.52681	2.86e-19	NAPG
ENSG00000124493	-5.40501	3.23e-19	GRM4
ENSG00000167754	-5.76714	3.24e-19	KLK5
ENSG00000135638	-5.4957	3.39e-19	EMX1
ENSG00000171772	-5.31256	3.42e-19	SYCE1
ENSG00000154027	-5.78314	3.43e-19	AK5
ENSG00000132671	-5.76785	3.67e-19	SSTR4
ENSG00000091428	-4.19145	3.67e-19	RAPGEF4
ENSG00000177432	-2.59406	3.72e-19	NAP1L5
ENSG00000170027	-2.22529	3.89e-19	YWHAG
ENSG00000178385	-2.48895	4.06e-19	PLEKHM3
ENSG00000164061	-4.79834	4.11e-19	BSN
ENSG00000103657	-2.34013	4.22e-19	HERC1
ENSG00000165943	-2.4453	4.3e-19	MOAP1
ENSG00000138207	-4.58675	4.35e-19	RBP4
ENSG00000138944	-5.78983	4.36e-19	SHISAL1
ENSG00000137252	-4.64856	4.37e-19	HCRTR2
ENSG00000160145	-3.09694	4.61e-19	KALRN
ENSG00000182256	-6.01378	4.77e-19	GABRG3
ENSG00000112053	-4.16561	5.33e-19	SLC26A8
ENSG00000163536	-4.61243	5.36e-19	SERPINI1
ENSG00000162852	-1.72844	5.36e-19	CNST
ENSG00000235711	-5.51464	5.56e-19	ANKRD34C
ENSG00000204130	-1.63106	5.58e-19	RUFY2
ENSG00000021645	-4.9168	5.71e-19	NRXN3
ENSG00000128656	-3.39778	6.07e-19	CHN1
ENSG00000115977	-2.54095	6.1e-19	AAK1
ENSG00000182601	-5.44176	6.67e-19	HS3ST4
ENSG00000184261	-4.59941	6.82e-19	KCNK12
ENSG00000127561	-4.88778	6.9e-19	SYNGR3
ENSG00000178773	-4.93161	7.03e-19	CPNE7
ENSG00000146021	-2.96862	7.23e-19	KLHL3
ENSG00000082458	-2.58178	7.5e-19	DLG3
ENSG00000158806	-4.69714	7.5e-19	NPM2
ENSG00000176454	-2.19358	7.5e-19	LPCAT4
ENSG00000100884	-6.27639	7.64e-19	CPNE6
ENSG00000220205	-2.74682	8.54e-19	VAMP2
ENSG00000138686	-1.3799	8.81e-19	BBS7
ENSG00000167210	-4.87594	9.15e-19	LOXHD1
ENSG00000140403	-3.13675	9.2e-19	DNAJA4
ENSG00000182674	-6.31093	9.2e-19	KCNB2
ENSG00000166793	-3.19597	9.29e-19	YPEL4
ENSG00000116675	-3.98302	9.39e-19	DNAJC6
ENSG00000185736	-4.89608	9.71e-19	ADARB2
ENSG00000167074	-3.08264	1.03e-18	TEF
ENSG00000137486	-3.23899	1.05e-18	ARRB1
ENSG00000175395	-2.02832	1.07e-18	ZNF25
ENSG00000167778	-2.58497	1.08e-18	SPRYD3
ENSG00000157445	-4.20697	1.1e-18	CACNA2D3
ENSG00000184185	-4.85405	1.32e-18	KCNJ12
ENSG00000169032	-1.93329	1.36e-18	MAP2K1
ENSG00000182255	-5.83065	1.37e-18	KCNA4
ENSG00000144619	-4.32388	1.41e-18	CNTN4
ENSG00000168490	-5.31238	1.46e-18	PHYHIP
ENSG00000121964	-1.30051	1.52e-18	GTDC1
ENSG00000130643	-6.02632	1.56e-18	CALY
ENSG00000177542	-2.68469	1.74e-18	SLC25A22
ENSG00000157782	-4.85973	1.75e-18	CABP1
ENSG00000053702	-2.388	1.96e-18	NRIP2
ENSG00000110514	-2.40627	1.98e-18	MADD
ENSG00000050628	-5.39898	2.21e-18	PTGER3
ENSG00000174996	-2.33893	2.21e-18	KLC2
ENSG00000241973	-2.81141	2.43e-18	PI4KA
ENSG00000168952	-4.48876	2.44e-18	STXBP6
ENSG00000166159	-6.44285	2.44e-18	LRTM2
ENSG00000182901	-4.47896	2.51e-18	RGS7
ENSG00000120645	-5.12502	2.63e-18	IQSEC3
ENSG00000198853	-2.83387	2.63e-18	RUSC2
ENSG00000185345	-2.13884	2.77e-18	PRKN
ENSG00000114812	-3.88102	2.92e-18	VIPR1
ENSG00000135472	-3.86449	2.99e-18	FAIM2
ENSG00000111726	-1.69019	3.13e-18	CMAS
ENSG00000040608	-3.72492	3.23e-18	RTN4R
ENSG00000114757	-5.08654	3.45e-18	PEX5L
ENSG00000155858	-1.90452	3.47e-18	LSM11
ENSG00000013016	-3.16161	3.56e-18	EHD3
ENSG00000175352	-3.90746	3.71e-18	NRIP3
ENSG00000198932	-3.43423	3.76e-18	GPRASP1
ENSG00000124203	-4.84471	3.84e-18	ZNF831
ENSG00000137766	-5.8677	3.84e-18	UNC13C
ENSG00000128245	-2.46868	3.9e-18	YWHAH
ENSG00000166257	-5.11311	4.17e-18	SCN3B
ENSG00000148842	-2.14277	4.2e-18	CNNM2
ENSG00000186310	-2.89798	4.25e-18	NAP1L3
ENSG00000206052	-4.67637	4.26e-18	DOK6
ENSG00000155256	-1.59815	4.32e-18	ZFYVE27
ENSG00000185352	-5.27504	4.32e-18	HS6ST3
ENSG00000157219	-6.15924	4.72e-18	HTR5A
ENSG00000177238	-3.77582	4.8e-18	TRIM72
ENSG00000108684	-5.6098	4.83e-18	ASIC2
ENSG00000166006	-6.55086	4.92e-18	KCNC2
ENSG00000107147	-5.47465	4.98e-18	KCNT1
ENSG00000099365	-4.40586	5.17e-18	STX1B
ENSG00000204052	-3.11882	5.17e-18	LRRC73
ENSG00000084764	-2.49227	5.5e-18	MAPRE3
ENSG00000063180	-3.90489	5.52e-18	CA11
ENSG00000138757	-1.4466	5.52e-18	G3BP2
ENSG00000184347	-4.2665	5.56e-18	SLIT3
ENSG00000166448	-6.04835	6.04e-18	TMEM130
ENSG00000185716	-1.50781	6.34e-18	MOSMO
ENSG00000182389	-2.81318	6.58e-18	CACNB4
ENSG00000184999	-4.3332	7.11e-18	SLC22A10
ENSG00000158109	-2.38156	7.2e-18	TPRG1L
ENSG00000160445	-1.93304	7.28e-18	ZER1
ENSG00000060566	-4.31198	7.43e-18	CREB3L3
ENSG00000079337	-2.69703	7.48e-18	RAPGEF3
ENSG00000183837	-4.67532	7.49e-18	PNMA3
ENSG00000182013	-2.41914	7.51e-18	PNMA8A
ENSG00000129993	-3.28636	7.62e-18	CBFA2T3
ENSG00000163630	-6.31541	7.8e-18	SYNPR
ENSG00000183780	-5.13835	8.17e-18	SLC35F3
ENSG00000170113	-2.46952	8.33e-18	NIPA1
ENSG00000101489	-5.7126	8.33e-18	CELF4
ENSG00000180875	-4.98887	8.5e-18	GREM2
ENSG00000131242	-4.3038	8.63e-18	RAB11FIP4
ENSG00000126733	-5.35944	9.07e-18	DACH2
ENSG00000065621	-3.20173	9.09e-18	GSTO2
ENSG00000205899	-4.88914	9.47e-18	BHLHA9
ENSG00000175470	-1.44438	9.48e-18	PPP2R2D
ENSG00000188191	-3.09922	9.48e-18	PRKAR1B
ENSG00000151690	-2.76149	9.98e-18	MFSD6
ENSG00000232434	-2.67323	1.04e-17	AJM1
ENSG00000174469	-5.27505	1.08e-17	CNTNAP2
ENSG00000140600	-5.15337	1.09e-17	SH3GL3
ENSG00000183454	-5.54962	1.18e-17	GRIN2A
ENSG00000047056	-1.89608	1.2e-17	WDR37
ENSG00000130758	-2.64992	1.25e-17	MAP3K10
ENSG00000180616	-3.9006	1.27e-17	SSTR2
ENSG00000198825	-3.05736	1.3e-17	INPP5F
ENSG00000109466	-2.42297	1.36e-17	KLHL2
ENSG00000129473	-2.70518	1.45e-17	BCL2L2
ENSG00000165973	-5.47613	1.48e-17	NELL1
ENSG00000007168	-1.61206	1.57e-17	PAFAH1B1
ENSG00000008118	-5.2109	1.59e-17	CAMK1G
ENSG00000147465	-3.38063	1.59e-17	STAR
ENSG00000168959	-5.80969	1.6e-17	GRM5
ENSG00000180777	-4.75389	1.6e-17	ANKRD30B
ENSG00000186487	-6.23286	1.61e-17	MYT1L
ENSG00000163285	-5.79997	1.63e-17	GABRG1
ENSG00000156486	-5.70936	1.71e-17	KCNS2
ENSG00000144290	-4.52974	1.73e-17	SLC4A10
ENSG00000053524	-3.82944	1.81e-17	MCF2L2
ENSG00000183317	-4.94605	1.95e-17	EPHA10
ENSG00000165125	-5.04007	1.96e-17	TRPV6
ENSG00000198822	-4.21594	1.97e-17	GRM3
ENSG00000165643	-6.33991	1.97e-17	SOHLH1
ENSG00000162728	-4.88511	2.04e-17	KCNJ9
ENSG00000109756	-2.24954	2.1e-17	RAPGEF2
ENSG00000166313	-2.39061	2.1e-17	APBB1
ENSG00000069966	-2.02663	2.2e-17	GNB5
ENSG00000197430	-7.11416	2.3e-17	OPALIN
ENSG00000079841	-4.8551	2.36e-17	RIMS1
ENSG00000150764	-2.19086	2.36e-17	DIXDC1
ENSG00000107130	-3.25493	2.37e-17	NCS1
ENSG00000196177	-1.84798	2.41e-17	ACADSB
ENSG00000106113	-5.02724	2.46e-17	CRHR2
ENSG00000162989	-5.65702	2.46e-17	KCNJ3
ENSG00000118733	-5.57481	2.57e-17	OLFM3
ENSG00000022355	-6.87009	2.57e-17	GABRA1
ENSG00000156564	-5.36619	2.59e-17	LRFN2
ENSG00000136153	-2.54984	2.7e-17	LMO7
ENSG00000125149	-1.37671	2.73e-17	C16orf70
ENSG00000110171	-1.7006	2.76e-17	TRIM3
ENSG00000172247	-4.06484	2.84e-17	C1QTNF4
ENSG00000137825	-3.15428	2.84e-17	ITPKA
ENSG00000036530	-3.41815	2.9e-17	CYP46A1
ENSG00000165813	-1.77841	2.94e-17	CCDC186
ENSG00000197860	-1.86685	3.01e-17	SGTB
ENSG00000164951	-2.52728	3.07e-17	PDP1
ENSG00000119965	-1.34355	3.17e-17	C10orf88
ENSG00000162378	-1.39767	3.17e-17	ZYG11B
ENSG00000158856	-3.98361	3.18e-17	DMTN
ENSG00000188981	-3.13086	3.34e-17	MSANTD1
ENSG00000179774	-4.11512	3.36e-17	ATOH7
ENSG00000115365	-1.92159	3.45e-17	LANCL1
ENSG00000059758	-1.60553	3.47e-17	CDK17
ENSG00000156113	-2.83228	3.65e-17	KCNMA1
ENSG00000068383	-2.02442	3.8e-17	INPP5A
ENSG00000169758	-2.64132	3.82e-17	TMEM266
ENSG00000008056	-5.02241	3.95e-17	SYN1
ENSG00000164715	-2.51609	3.95e-17	LMTK2
ENSG00000184156	-3.39125	4.07e-17	KCNQ3
ENSG00000198934	-3.93992	4.14e-17	MAGEE1
ENSG00000123684	-1.97408	4.36e-17	LPGAT1
ENSG00000124313	-2.76505	4.41e-17	IQSEC2
ENSG00000067836	-2.22267	4.65e-17	ROGDI
ENSG00000204653	-3.71619	4.71e-17	ASPDH
ENSG00000111249	-5.57039	4.8e-17	CUX2
ENSG00000145863	-4.18674	4.86e-17	GABRA6
ENSG00000013293	-5.15356	5.18e-17	SLC7A14
ENSG00000176148	-1.60707	5.18e-17	TCP11L1
ENSG00000101076	-4.45267	5.42e-17	HNF4A
ENSG00000101438	-6.09285	5.83e-17	SLC32A1
ENSG00000185658	-1.59136	6.1e-17	BRWD1
ENSG00000149970	-3.05874	6.14e-17	CNKSR2
ENSG00000006432	-4.19016	6.17e-17	MAP3K9
ENSG00000178171	-5.74735	6.2e-17	AMER3
ENSG00000157693	-1.89947	7.22e-17	TMEM268
ENSG00000124406	-4.13201	7.56e-17	ATP8A1
ENSG00000109158	-5.80893	7.69e-17	GABRA4
ENSG00000184205	-2.88072	7.91e-17	TSPYL2
ENSG00000107669	-1.51615	7.96e-17	ATE1
ENSG00000072041	-5.28028	8.04e-17	SLC6A15
ENSG00000145708	-4.60715	8.09e-17	CRHBP
ENSG00000185742	-5.19261	8.53e-17	C11orf87
ENSG00000136750	-6.02196	9.09e-17	GAD2
ENSG00000106123	-4.39664	9.43e-17	EPHB6
ENSG00000183785	-3.61196	9.91e-17	TUBA8
ENSG00000242173	-4.83603	9.91e-17	ARHGDIG
ENSG00000148606	-1.86494	9.96e-17	POLR3A
ENSG00000108924	-3.82885	1e-16	HLF
ENSG00000187730	-4.58476	1.06e-16	GABRD
ENSG00000048991	-1.71898	1.1e-16	R3HDM1
ENSG00000152932	-5.76546	1.16e-16	RAB3C
ENSG00000166963	-3.4425	1.16e-16	MAP1A
ENSG00000164236	-3.28252	1.18e-16	ANKRD33B
ENSG00000281106	-5.07281	1.22e-16	TMEM272
ENSG00000099814	-3.45018	1.24e-16	CEP170B
ENSG00000163517	-2.49047	1.31e-16	HDAC11
ENSG00000171532	-5.57371	1.34e-16	NEUROD2
ENSG00000119242	-1.79829	1.42e-16	CCDC92
ENSG00000140015	-5.90824	1.42e-16	KCNH5
ENSG00000160460	-3.25933	1.44e-16	SPTBN4
ENSG00000112232	-4.98488	1.45e-16	KHDRBS2
ENSG00000186462	-4.12466	1.51e-16	NAP1L2
ENSG00000157470	-3.27074	1.53e-16	FAM81A
ENSG00000116396	-2.70664	1.54e-16	KCNC4
ENSG00000170871	-1.66044	1.59e-16	KIAA0232
ENSG00000178947	-3.35329	2.14e-16	SMIM10L2A
ENSG00000139220	-4.55589	2.21e-16	PPFIA2
ENSG00000141252	-1.75746	2.28e-16	VPS53
ENSG00000183826	-2.29665	2.3e-16	BTBD9
ENSG00000116299	-3.20929	2.38e-16	ELAPOR1
ENSG00000130475	-3.02697	2.41e-16	FCHO1
ENSG00000100285	-4.18969	2.42e-16	NEFH
ENSG00000183662	-5.34155	2.43e-16	TAFA1
ENSG00000074211	-5.48776	2.71e-16	PPP2R2C
ENSG00000182836	-4.96775	2.93e-16	PLCXD3
ENSG00000157368	-3.11826	2.96e-16	IL34
ENSG00000111262	-4.95543	2.97e-16	KCNA1
ENSG00000183186	-3.50931	3.02e-16	C2CD4C
ENSG00000197147	-2.5522	3.03e-16	LRRC8B
ENSG00000107282	-3.17192	3.23e-16	APBA1
ENSG00000168781	-1.86067	3.27e-16	PPIP5K1
ENSG00000154144	-1.20209	3.38e-16	TBRG1
ENSG00000072315	-5.23376	3.5e-16	TRPC5
ENSG00000104381	-2.32733	3.52e-16	GDAP1
ENSG00000019505	-5.82461	3.58e-16	SYT13
ENSG00000103316	-5.86668	3.59e-16	CRYM
ENSG00000162065	-1.90942	3.6e-16	TBC1D24
ENSG00000178074	-1.35362	3.66e-16	C2orf69
ENSG00000177614	-3.23779	3.71e-16	PGBD5
ENSG00000084731	-2.80883	3.87e-16	KIF3C
ENSG00000185133	-2.93403	3.88e-16	INPP5J
ENSG00000146469	-5.02405	4e-16	VIP
ENSG00000121671	-2.3428	4.01e-16	CRY2
ENSG00000121905	-4.71623	4.06e-16	HPCA
ENSG00000171617	-3.67483	4.38e-16	ENC1
ENSG00000148541	-2.46995	4.51e-16	FAM13C
ENSG00000101298	-2.85968	4.56e-16	SNPH
ENSG00000102003	-4.43301	4.62e-16	SYP
ENSG00000167549	-3.6169	4.71e-16	CORO6
ENSG00000272636	-4.19004	5.01e-16	DOC2B
ENSG00000177984	-5.3896	5.21e-16	LCN15
ENSG00000171914	-2.71458	5.51e-16	TLN2
ENSG00000174948	-4.1785	5.58e-16	GPR149
ENSG00000073150	-2.94179	6.26e-16	PANX2
ENSG00000057935	-1.46969	6.42e-16	MTA3
ENSG00000172915	-3.02743	6.63e-16	NBEA
ENSG00000183773	-4.45053	6.91e-16	AIFM3
ENSG00000149527	-4.6954	6.91e-16	PLCH2
ENSG00000103184	-4.81016	7.49e-16	SEC14L5
ENSG00000167971	-3.92028	7.54e-16	CASKIN1
ENSG00000057757	-1.51928	7.6e-16	PITHD1
ENSG00000070808	-6.12793	8.26e-16	CAMK2A
ENSG00000100341	-5.07849	8.57e-16	PNPLA5
ENSG00000187189	-2.37624	8.58e-16	TSPYL4
ENSG00000181072	-5.45294	9.21e-16	CHRM2
ENSG00000174460	-4.18553	1.1e-15	ZCCHC12
ENSG00000151090	-3.19962	1.12e-15	THRB
ENSG00000167861	-2.86257	1.19e-15	HID1
ENSG00000088387	-2.82495	1.19e-15	DOCK9
ENSG00000133816	-3.78895	1.3e-15	MICAL2
ENSG00000183741	-2.69047	1.3e-15	CBX6
ENSG00000117245	-2.49174	1.31e-15	KIF17
ENSG00000106976	-4.2329	1.31e-15	DNM1
ENSG00000180044	-3.79525	1.34e-15	C3orf80
ENSG00000196990	-6.06672	1.35e-15	FAM163B
ENSG00000117152	-5.10148	1.4e-15	RGS4
ENSG00000178233	-4.50056	1.4e-15	TMEM151B
ENSG00000150995	-2.84811	1.43e-15	ITPR1
ENSG00000139287	-4.64161	1.45e-15	TPH2
ENSG00000104093	-1.81878	1.46e-15	DMXL2
ENSG00000140465	-4.32046	1.64e-15	CYP1A1
ENSG00000147416	-1.80599	1.66e-15	ATP6V1B2
ENSG00000171435	-5.5226	1.68e-15	KSR2
ENSG00000163013	-3.23153	1.7e-15	FBXO41
ENSG00000118194	-4.82765	1.71e-15	TNNT2
ENSG00000110786	-5.28286	1.74e-15	PTPN5
ENSG00000118369	-1.48815	1.76e-15	USP35
ENSG00000133424	-2.62589	1.78e-15	LARGE1
ENSG00000165379	-5.27506	1.82e-15	LRFN5
ENSG00000169836	-5.03884	1.82e-15	TACR3
ENSG00000055813	-4.40184	1.82e-15	CCDC85A
ENSG00000104866	-1.76812	1.9e-15	PPP1R37
ENSG00000089847	-3.21071	2.08e-15	ANKRD24
ENSG00000204564	-1.4831	2.08e-15	C6orf136
ENSG00000087095	-1.91022	2.08e-15	NLK
ENSG00000137218	-1.6457	2.11e-15	FRS3
ENSG00000197535	-2.74381	2.12e-15	MYO5A
ENSG00000198794	-2.70578	2.17e-15	SCAMP5
ENSG00000203772	-4.29502	2.2e-15	SPRN
ENSG00000113327	-6.4009	2.2e-15	GABRG2
ENSG00000161681	-5.11532	2.27e-15	SHANK1
ENSG00000137941	-2.85674	2.32e-15	TTLL7
ENSG00000169900	-5.03258	2.37e-15	PYDC1
ENSG00000197959	-3.65651	2.45e-15	DNM3
ENSG00000132872	-5.60535	2.48e-15	SYT4
ENSG00000138411	-2.77915	2.56e-15	HECW2
ENSG00000149571	-4.04969	2.69e-15	KIRREL3
ENSG00000185666	-3.75178	2.71e-15	SYN3
ENSG00000182700	-2.10958	2.82e-15	IGIP
ENSG00000139793	-2.07761	2.83e-15	MBNL2
ENSG00000010438	-3.79673	2.83e-15	PRSS3
ENSG00000198354	-5.8722	2.84e-15	DCAF12L2
ENSG00000166446	-2.56327	2.85e-15	CDYL2
ENSG00000149091	-2.35237	2.88e-15	DGKZ
ENSG00000154118	-5.57833	2.94e-15	JPH3
ENSG00000100614	-1.47674	3.04e-15	PPM1A
ENSG00000164076	-5.34749	3.05e-15	CAMKV
ENSG00000003137	-4.16943	3.17e-15	CYP26B1
ENSG00000198915	-3.54361	3.21e-15	RASGEF1A
ENSG00000100077	-2.31464	3.44e-15	GRK3
ENSG00000145526	-5.63695	3.44e-15	CDH18
ENSG00000142875	-2.05188	3.48e-15	PRKACB
ENSG00000186442	-3.82816	3.61e-15	KRT3
ENSG00000251322	-2.90715	3.83e-15	SHANK3
ENSG00000163704	-2.12033	4.04e-15	PRRT3
ENSG00000268182	-2.86861	4.06e-15	SMIM17
ENSG00000178997	-3.78965	4.29e-15	EXD1
ENSG00000186288	-5.45293	4.35e-15	PABPC1L2A
ENSG00000175471	-2.97374	4.35e-15	MCTP1
ENSG00000119714	-3.60527	4.54e-15	GPR68
ENSG00000160469	-2.76806	4.55e-15	BRSK1
ENSG00000102452	-3.37082	4.55e-15	NALCN
ENSG00000165887	-4.02332	4.69e-15	ANKRD2
ENSG00000172264	-3.9136	4.86e-15	MACROD2
ENSG00000204843	-2.22173	4.86e-15	DCTN1
ENSG00000135750	-4.74384	4.91e-15	KCNK1
ENSG00000198478	-2.65763	5.21e-15	SH3BGRL2
ENSG00000144711	-2.40782	5.32e-15	IQSEC1
ENSG00000067606	-4.08048	5.34e-15	PRKCZ
ENSG00000173898	-4.0217	5.63e-15	SPTBN2
ENSG00000113638	-1.50584	5.65e-15	TTC33
ENSG00000002746	-4.69218	5.65e-15	HECW1
ENSG00000105642	-3.62465	5.77e-15	KCNN1
ENSG00000158008	-3.47904	5.87e-15	EXTL1
ENSG00000135127	-3.83502	6.15e-15	BICDL1
ENSG00000143473	-4.50504	6.4e-15	KCNH1
ENSG00000067715	-6.129	6.73e-15	SYT1
ENSG00000154146	-5.06085	6.74e-15	NRGN
ENSG00000180332	-4.88119	6.77e-15	KCTD4
ENSG00000196090	-5.04601	6.82e-15	PTPRT
ENSG00000214575	-2.56695	7.07e-15	CPEB1
ENSG00000108306	-1.32093	7.14e-15	FBXL20
ENSG00000104643	-1.68653	7.14e-15	MTMR9
ENSG00000197444	-4.05604	7.26e-15	OGDHL
ENSG00000117016	-3.94876	7.54e-15	RIMS3
ENSG00000164187	-1.60789	7.84e-15	LMBRD2
ENSG00000236279	-5.26722	8.06e-15	CLEC2L
ENSG00000145495	-1.27117	8.37e-15	MARCHF6
ENSG00000154162	-5.29468	8.6e-15	CDH12
ENSG00000131398	-3.03272	8.7e-15	KCNC3
ENSG00000178951	-1.97547	8.7e-15	ZBTB7A
ENSG00000156642	-1.9289	8.77e-15	NPTN
ENSG00000110427	-3.2516	8.78e-15	KIAA1549L
ENSG00000172673	-3.96371	8.79e-15	THEMIS
ENSG00000088808	-2.17076	8.85e-15	PPP1R13B
ENSG00000187147	-1.35823	9.22e-15	RNF220
ENSG00000183654	-5.47578	9.52e-15	MARCHF11
ENSG00000171813	-1.84989	9.67e-15	PWWP2B
ENSG00000141668	-5.40329	9.79e-15	CBLN2
ENSG00000131089	-2.24144	1.03e-14	ARHGEF9
ENSG00000176406	-5.16872	1.07e-14	RIMS2
ENSG00000221890	-3.981	1.08e-14	NPTXR
ENSG00000101445	-4.49937	1.09e-14	PPP1R16B
ENSG00000023171	-2.81924	1.1e-14	GRAMD1B
ENSG00000040199	-2.01651	1.12e-14	PHLPP2
ENSG00000132359	-3.63934	1.13e-14	RAP1GAP2
ENSG00000108176	-2.44236	1.14e-14	DNAJC12
ENSG00000087470	-1.31082	1.15e-14	DNM1L
ENSG00000174939	-3.30452	1.18e-14	ASPHD1
ENSG00000172260	-4.75045	1.2e-14	NEGR1
ENSG00000171368	-4.99534	1.27e-14	TPPP
ENSG00000139767	-5.29689	1.3e-14	SRRM4
ENSG00000168280	-3.4393	1.31e-14	KIF5C
ENSG00000197381	-2.44644	1.33e-14	ADARB1
ENSG00000161835	-2.40649	1.39e-14	TAMALIN
ENSG00000260230	-4.77332	1.44e-14	FRRS1L
ENSG00000153820	-5.13868	1.45e-14	SPHKAP
ENSG00000154478	-6.32805	1.48e-14	GPR26
ENSG00000068400	-1.78045	1.48e-14	GRIPAP1
ENSG00000176769	-5.61896	1.5e-14	TCERG1L
ENSG00000089818	-1.71066	1.52e-14	NECAP1
ENSG00000115155	-3.83945	1.53e-14	OTOF
ENSG00000184388	-5.53736	1.6e-14	PABPC1L2B
ENSG00000178974	-1.51844	1.63e-14	FBXO34
ENSG00000153291	-3.59588	1.64e-14	SLC25A27
ENSG00000133627	-1.94416	1.67e-14	ACTR3B
ENSG00000171126	-5.12853	1.75e-14	KCNG3
ENSG00000182870	-4.79224	1.78e-14	GALNT9
ENSG00000134115	-3.53385	1.85e-14	CNTN6
ENSG00000139998	-2.68157	1.86e-14	RAB15
ENSG00000185274	-5.97607	1.87e-14	GALNT17
ENSG00000198105	-1.7887	1.93e-14	ZNF248
ENSG00000181751	-2.13652	1.96e-14	MACIR
ENSG00000186160	-3.99081	2.02e-14	CYP4Z1
ENSG00000171798	-3.88217	2.06e-14	KNDC1
ENSG00000162729	-2.18931	2.08e-14	IGSF8
ENSG00000112186	-2.42307	2.19e-14	CAP2
ENSG00000117480	-3.03584	2.2e-14	FAAH
ENSG00000134917	-3.40285	2.2e-14	ADAMTS8
ENSG00000119888	-3.63945	2.2e-14	EPCAM
ENSG00000134030	-2.40463	2.23e-14	CTIF
ENSG00000059915	-4.47042	2.23e-14	PSD
ENSG00000166862	-5.53073	2.34e-14	CACNG2
ENSG00000175764	-1.615	2.44e-14	TTLL11
ENSG00000008735	-3.54053	2.47e-14	MAPK8IP2
ENSG00000188580	-4.7533	2.53e-14	NKAIN2
ENSG00000095203	-4.10698	2.58e-14	EPB41L4B
ENSG00000153266	-4.97025	2.68e-14	FEZF2
ENSG00000170074	-5.53361	2.83e-14	FAM153A
ENSG00000040341	-1.33446	2.91e-14	STAU2
ENSG00000134504	-1.72427	2.95e-14	KCTD1
ENSG00000113763	-4.40199	3.2e-14	UNC5A
ENSG00000144583	-4.14876	3.24e-14	MARCHF4
ENSG00000078053	-3.82932	3.31e-14	AMPH
ENSG00000172803	-2.50721	3.36e-14	SNX32
ENSG00000148341	-1.99903	3.66e-14	SH3GLB2
ENSG00000141447	-2.02188	3.69e-14	OSBPL1A
ENSG00000159733	-2.04958	3.71e-14	ZFYVE28
ENSG00000150712	-1.30494	3.82e-14	MTMR12
ENSG00000080224	-5.56609	3.82e-14	EPHA6
ENSG00000147571	-5.50185	3.82e-14	CRH
ENSG00000163793	-4.61816	4.05e-14	DNAJC5G
ENSG00000084444	-2.08541	4.24e-14	FAM234B
ENSG00000187094	-5.79167	4.34e-14	CCK
ENSG00000224982	-4.07184	4.4e-14	TMEM233
ENSG00000065665	-2.1397	4.42e-14	SEC61A2
ENSG00000077157	-2.23235	4.49e-14	PPP1R12B
ENSG00000173175	-3.7783	4.5e-14	ADCY5
ENSG00000121742	-6.26586	4.67e-14	GJB6
ENSG00000184515	-3.8941	4.7e-14	BEX5
ENSG00000277363	-4.07088	4.72e-14	SRCIN1
ENSG00000157542	-4.29576	4.77e-14	KCNJ6
ENSG00000112137	-3.02787	4.82e-14	PHACTR1
ENSG00000159164	-2.32402	4.83e-14	SV2A
ENSG00000075073	-2.57462	4.88e-14	TACR2
ENSG00000139973	-4.51439	4.95e-14	SYT16
ENSG00000170011	-3.35556	5.01e-14	MYRIP
ENSG00000188133	-5.37323	5.25e-14	TMEM215
ENSG00000204071	-4.46125	5.33e-14	TCEAL6
ENSG00000133612	-1.85818	5.51e-14	AGAP3
ENSG00000128872	-2.66037	5.68e-14	TMOD2
ENSG00000122254	-4.46475	5.83e-14	HS3ST2
ENSG00000133069	-3.02115	5.83e-14	TMCC2
ENSG00000135049	-2.09526	6.04e-14	AGTPBP1
ENSG00000074317	-5.32454	6.15e-14	SNCB
ENSG00000163032	-6.15593	6.27e-14	VSNL1
ENSG00000116329	-3.76476	6.34e-14	OPRD1
ENSG00000123178	-1.58105	6.44e-14	SPRYD7
ENSG00000167642	-2.80331	6.45e-14	SPINT2
ENSG00000116983	-5.17756	6.49e-14	HPCAL4
ENSG00000185105	-3.21606	6.5e-14	MYADML2
ENSG00000157064	-4.2362	6.73e-14	NMNAT2
ENSG00000086506	-4.28175	6.98e-14	HBQ1
ENSG00000196277	-5.07012	7.12e-14	GRM7
ENSG00000132026	-4.26314	7.32e-14	RTBDN
ENSG00000116604	-2.08021	7.69e-14	MEF2D
ENSG00000065609	-5.56588	8.17e-14	SNAP91
ENSG00000011347	-4.57371	8.17e-14	SYT7
ENSG00000112379	-3.78761	8.47e-14	ARFGEF3
ENSG00000166974	-1.61551	8.49e-14	MAPRE2
ENSG00000103404	-2.04188	8.63e-14	USP31
ENSG00000132879	-1.92426	8.71e-14	FBXO44
ENSG00000102882	-1.45097	8.96e-14	MAPK3
ENSG00000175662	-2.13724	9.11e-14	TOM1L2
ENSG00000036448	-2.35435	9.19e-14	MYOM2
ENSG00000197872	-1.95517	9.24e-14	CYRIA
ENSG00000134508	-2.75023	9.39e-14	CABLES1
ENSG00000077264	-4.33206	9.6e-14	PAK3
ENSG00000138834	-2.95944	9.62e-14	MAPK8IP3
ENSG00000162105	-4.67636	9.78e-14	SHANK2
ENSG00000163632	-2.7214	9.82e-14	C3orf49
ENSG00000180155	-3.18532	9.89e-14	LYNX1
ENSG00000188394	-3.8488	1.02e-13	GPR21
ENSG00000075945	-1.29321	1.04e-13	KIFAP3
ENSG00000162869	-1.07389	1.05e-13	PPP1R21
ENSG00000162931	-3.29168	1.08e-13	TRIM17
ENSG00000267909	-4.44302	1.12e-13	CCDC177
ENSG00000082556	-5.54351	1.14e-13	OPRK1
ENSG00000174132	-1.48576	1.16e-13	FAM174A
ENSG00000135968	-1.6196	1.19e-13	GCC2
ENSG00000153815	-2.20362	1.19e-13	CMIP
ENSG00000151834	-4.80523	1.27e-13	GABRA2
ENSG00000116731	-1.81137	1.27e-13	PRDM2
ENSG00000122367	-3.69435	1.29e-13	LDB3
ENSG00000136237	-3.3054	1.32e-13	RAPGEF5
ENSG00000173064	-2.35607	1.33e-13	HECTD4
ENSG00000168993	-4.35566	1.34e-13	CPLX1
ENSG00000104888	-6.89448	1.36e-13	SLC17A7
ENSG00000186907	-3.47687	1.4e-13	RTN4RL2
ENSG00000184545	-3.19336	1.43e-13	DUSP8
ENSG00000101152	-1.86635	1.47e-13	DNAJC5
ENSG00000164830	-1.7407	1.48e-13	OXR1
ENSG00000185915	-4.22221	1.49e-13	KLHL34
ENSG00000187764	-2.82124	1.52e-13	SEMA4D
ENSG00000166848	-1.56251	1.52e-13	TERF2IP
ENSG00000143921	-3.82299	1.52e-13	ABCG8
ENSG00000185737	-3.94672	1.52e-13	NRG3
ENSG00000172995	-3.82103	1.52e-13	ARPP21
ENSG00000170500	-3.38702	1.56e-13	LONRF2
ENSG00000160785	-1.30006	1.57e-13	SLC25A44
ENSG00000147432	-4.24242	1.58e-13	CHRNB3
ENSG00000174405	-1.48686	1.59e-13	LIG4
ENSG00000054793	-2.56009	1.62e-13	ATP9A
ENSG00000129159	-3.56095	1.62e-13	KCNC1
ENSG00000140955	-4.03562	1.63e-13	ADAD2
ENSG00000067798	-3.41716	1.66e-13	NAV3
ENSG00000165269	-4.19168	1.72e-13	AQP7
ENSG00000122375	-4.60746	1.73e-13	OPN4
ENSG00000152484	-1.66618	1.76e-13	USP12
ENSG00000198668	-2.20868	1.79e-13	CALM1
ENSG00000065154	-1.70506	1.8e-13	OAT
ENSG00000173320	-2.7526	1.82e-13	STOX2
ENSG00000135625	-5.1378	2e-13	EGR4
ENSG00000185418	-1.91967	2e-13	TARS3
ENSG00000271824	-4.84676	2.05e-13	SMIM32
ENSG00000197562	-1.63581	2.05e-13	RAB40C
ENSG00000142408	-4.63693	2.06e-13	CACNG8
ENSG00000055163	-2.74704	2.06e-13	CYFIP2
ENSG00000188778	-4.01611	2.07e-13	ADRB3
ENSG00000213760	-3.38992	2.14e-13	ATP6V1G2
ENSG00000113805	-5.04378	2.15e-13	CNTN3
ENSG00000158220	-3.23027	2.17e-13	ESYT3
ENSG00000070388	-3.62059	2.18e-13	FGF22
ENSG00000174951	-2.40287	2.18e-13	FUT1
ENSG00000171867	-2.03228	2.2e-13	PRNP
ENSG00000179542	-5.02862	2.2e-13	SLITRK4
ENSG00000139190	-2.47887	2.26e-13	VAMP1
ENSG00000104044	-5.15204	2.37e-13	OCA2
ENSG00000170786	-5.52805	2.5e-13	SDR16C5
ENSG00000155886	-4.32212	2.56e-13	SLC24A2
ENSG00000160584	-1.8872	2.58e-13	SIK3
ENSG00000088538	-3.61526	2.67e-13	DOCK3
ENSG00000132821	-4.22908	2.67e-13	VSTM2L
ENSG00000168748	-4.74531	2.77e-13	CA7
ENSG00000138190	-1.3735	2.82e-13	EXOC6
ENSG00000171450	-4.2962	2.83e-13	CDK5R2
ENSG00000198954	-1.35136	2.89e-13	KIFBP
ENSG00000144036	-1.44194	3.03e-13	EXOC6B
ENSG00000135924	-1.71688	3.09e-13	DNAJB2
ENSG00000167964	-2.89816	3.12e-13	RAB26
ENSG00000144460	-5.14619	3.14e-13	NYAP2
ENSG00000100604	-5.81867	3.18e-13	CHGA
ENSG00000166685	-1.41613	3.21e-13	COG1
ENSG00000214694	-2.28646	3.8e-13	ARHGEF33
ENSG00000177511	-5.63933	3.82e-13	ST8SIA3
ENSG00000123240	-2.05717	3.85e-13	OPTN
ENSG00000198919	-1.72101	3.88e-13	DZIP3
ENSG00000125744	-2.25602	3.91e-13	RTN2
ENSG00000101327	-5.72448	3.93e-13	PDYN
ENSG00000224531	-1.63865	4.16e-13	SMIM13
ENSG00000156076	-5.93549	4.17e-13	WIF1
ENSG00000172137	-4.6625	4.36e-13	CALB2
ENSG00000140284	-4.2794	4.55e-13	SLC27A2
ENSG00000115310	-1.42319	4.57e-13	RTN4
ENSG00000261594	-3.3282	4.63e-13	TPBGL
ENSG00000139697	-1.30402	4.88e-13	SBNO1
ENSG00000273820	-1.8002	4.88e-13	USP27X
ENSG00000101079	-1.79484	4.9e-13	NDRG3
ENSG00000089199	-4.46141	4.91e-13	CHGB
ENSG00000111490	-2.63934	4.94e-13	TBC1D30
ENSG00000103540	-1.83273	5.1e-13	CCP110
ENSG00000106648	-5.43379	5.18e-13	GALNTL5
ENSG00000157502	-4.58603	5.21e-13	PWWP3B
ENSG00000184992	-1.49035	5.24e-13	BRI3BP
ENSG00000179292	-4.44989	5.35e-13	TMEM151A
ENSG00000155974	-3.73393	5.4e-13	GRIP1
ENSG00000158560	-4.29639	5.59e-13	DYNC1I1
ENSG00000145087	-4.21978	5.73e-13	STXBP5L
ENSG00000185046	-4.00958	5.95e-13	ANKS1B
ENSG00000175866	-2.09852	5.95e-13	BAIAP2
ENSG00000167371	-3.34194	5.98e-13	PRRT2
ENSG00000169427	-4.49351	6.08e-13	KCNK9
ENSG00000166924	-2.80028	6.1e-13	NYAP1
ENSG00000196872	-2.89492	6.4e-13	CRACDL
ENSG00000230246	-3.61105	6.41e-13	SPATA31C1
ENSG00000158748	-4.49298	6.46e-13	HTR6
ENSG00000180543	-3.17582	6.67e-13	TSPYL5
ENSG00000157216	-2.16686	6.85e-13	SSBP3
ENSG00000116199	-1.22808	7.29e-13	FAM20B
ENSG00000083720	-1.79737	7.38e-13	OXCT1
ENSG00000277531	-2.5719	7.61e-13	PNMA8C
ENSG00000102001	-2.9977	7.8e-13	CACNA1F
ENSG00000186094	-3.29508	7.84e-13	AGBL4
ENSG00000078725	-4.39919	7.92e-13	BRINP1
ENSG00000089250	-4.66764	8.14e-13	NOS1
ENSG00000150627	-2.26046	8.69e-13	WDR17
ENSG00000104059	-3.23713	8.76e-13	FAM189A1
ENSG00000203782	-3.49136	8.81e-13	LORICRIN
ENSG00000198300	-4.16542	9.23e-13	PEG3
ENSG00000085365	-1.26873	9.77e-13	SCAMP1
ENSG00000120903	-5.0103	9.93e-13	CHRNA2
ENSG00000100401	-1.90364	1.02e-12	RANGAP1
ENSG00000107771	-1.63631	1.03e-12	CCSER2
ENSG00000135525	-3.04563	1.05e-12	MAP7
ENSG00000108395	-1.57266	1.06e-12	TRIM37
ENSG00000151067	-3.1811	1.06e-12	CACNA1C
ENSG00000138688	-2.15117	1.07e-12	KIAA1109
ENSG00000119866	-3.56952	1.08e-12	BCL11A
ENSG00000204131	-2.5641	1.12e-12	NHSL2
ENSG00000151572	-3.78826	1.12e-12	ANO4
ENSG00000205710	-3.21806	1.16e-12	C17orf107
ENSG00000127824	-3.49904	1.2e-12	TUBA4A
ENSG00000146151	-4.47001	1.2e-12	HMGCLL1
ENSG00000130956	-1.71911	1.21e-12	HABP4
ENSG00000174482	-5.30396	1.23e-12	LINGO2
ENSG00000151229	-2.74495	1.23e-12	SLC2A13
ENSG00000127585	-4.59766	1.3e-12	FBXL16
ENSG00000171680	-2.39344	1.31e-12	PLEKHG5
ENSG00000010379	-3.45003	1.32e-12	SLC6A13
ENSG00000105143	-5.34997	1.33e-12	SLC1A6
ENSG00000116871	-1.52038	1.43e-12	MAP7D1
ENSG00000108262	-1.67993	1.44e-12	GIT1
ENSG00000107872	-1.5925	1.49e-12	FBXL15
ENSG00000121769	-2.60739	1.51e-12	FABP3
ENSG00000023287	-1.34265	1.51e-12	RB1CC1
ENSG00000166173	-2.00926	1.58e-12	LARP6
ENSG00000160716	-3.76209	1.59e-12	CHRNB2
ENSG00000136738	-1.36368	1.64e-12	STAM
ENSG00000161509	-3.65498	1.69e-12	GRIN2C
ENSG00000014641	-1.70691	1.7e-12	MDH1
ENSG00000148468	-2.50409	1.72e-12	FAM171A1
ENSG00000184305	-3.87816	1.74e-12	CCSER1
ENSG00000175931	-1.71617	1.76e-12	UBE2O
ENSG00000276293	-1.58347	1.76e-12	PIP4K2B
ENSG00000164620	-2.13962	1.77e-12	RELL2
ENSG00000186260	-2.12006	1.79e-12	MRTFB
ENSG00000164326	-5.74381	1.79e-12	CARTPT
ENSG00000100784	-2.11037	1.83e-12	RPS6KA5
ENSG00000108100	-1.27889	1.84e-12	CCNY
ENSG00000203791	-1.37232	1.9e-12	EEF1AKMT2
ENSG00000104154	-1.21557	1.9e-12	SLC30A4
ENSG00000166579	-1.33283	1.93e-12	NDEL1
ENSG00000084710	-2.19551	1.95e-12	EFR3B
ENSG00000157093	-3.73321	1.95e-12	LYZL4
ENSG00000148690	-1.59912	2.03e-12	FRA10AC1
ENSG00000154040	-2.8589	2.07e-12	CABYR
ENSG00000102226	-1.62813	2.12e-12	USP11
ENSG00000130338	-2.19216	2.12e-12	TULP4
ENSG00000154556	-2.85105	2.14e-12	SORBS2
ENSG00000128268	-3.26943	2.16e-12	MGAT3
ENSG00000066248	-4.56105	2.18e-12	NGEF
ENSG00000008853	-1.99566	2.2e-12	RHOBTB2
ENSG00000197885	-1.41332	2.21e-12	NKIRAS1
ENSG00000097021	-2.38073	2.24e-12	ACOT7
ENSG00000148660	-2.37139	2.25e-12	CAMK2G
ENSG00000140323	-3.07064	2.33e-12	DISP2
ENSG00000106723	-1.24794	2.42e-12	SPIN1
ENSG00000181409	-3.9216	2.42e-12	AATK
ENSG00000129682	-4.47364	2.42e-12	FGF13
ENSG00000197586	-1.59864	2.51e-12	ENTPD6
ENSG00000103723	-2.8988	2.61e-12	AP3B2
ENSG00000010818	-2.33379	2.74e-12	HIVEP2
ENSG00000100302	-2.80463	2.84e-12	RASD2
ENSG00000091482	-4.82365	2.84e-12	SMPX
ENSG00000105784	-2.46792	2.85e-12	RUNDC3B
ENSG00000040933	-1.47669	2.85e-12	INPP4A
ENSG00000124134	-4.25138	2.87e-12	KCNS1
ENSG00000148090	-1.27356	2.89e-12	AUH
ENSG00000223572	-4.72542	2.9e-12	CKMT1A
ENSG00000182400	-1.87361	2.97e-12	TRAPPC6B
ENSG00000198836	-1.42471	2.99e-12	OPA1
ENSG00000205795	-3.17782	3.02e-12	CYS1
ENSG00000083097	-1.86322	3.05e-12	DOP1A
ENSG00000143153	-3.27726	3.05e-12	ATP1B1
ENSG00000061918	-2.67285	3.21e-12	GUCY1B1
ENSG00000164031	-1.25427	3.21e-12	DNAJB14
ENSG00000115593	-3.99427	3.32e-12	SMYD1
ENSG00000163817	-4.52309	3.33e-12	SLC6A20
ENSG00000181035	-1.36107	3.34e-12	SLC25A42
ENSG00000102181	-1.48484	3.36e-12	CD99L2
ENSG00000204278	-5.11155	3.37e-12	TMEM235
ENSG00000115295	-1.55234	3.38e-12	CLIP4
ENSG00000241563	-3.07344	3.38e-12	CORT
ENSG00000198046	-1.7762	3.41e-12	ZNF667
ENSG00000155666	-1.14828	3.46e-12	KDM8
ENSG00000101977	-4.22751	3.54e-12	MCF2
ENSG00000184672	-4.45586	3.7e-12	RALYL
ENSG00000167363	-2.00783	3.73e-12	FN3K
ENSG00000010322	-1.79442	3.88e-12	NISCH
ENSG00000133318	-2.00819	3.89e-12	RTN3
ENSG00000277586	-6.22787	4.04e-12	NEFL
ENSG00000230778	-4.11108	4.26e-12	ANKRD63
ENSG00000174684	-1.86177	4.32e-12	B4GAT1
ENSG00000260001	-3.55571	4.41e-12	TGFBR3L
ENSG00000149654	-4.36312	4.44e-12	CDH22
ENSG00000108799	-1.48037	4.46e-12	EZH1
ENSG00000165714	-1.3282	4.61e-12	BORCS5
ENSG00000141503	-1.90798	4.75e-12	MINK1
ENSG00000019995	-1.67426	4.79e-12	ZRANB1
ENSG00000130032	-4.70574	4.81e-12	PRRG3
ENSG00000089486	-1.79228	4.82e-12	CDIP1
ENSG00000135423	-2.85663	4.87e-12	GLS2
ENSG00000187135	-4.92137	5.02e-12	VSTM2B
ENSG00000146267	-2.35801	5.02e-12	FAXC
ENSG00000133124	-4.24291	5.14e-12	IRS4
ENSG00000204681	-3.09158	5.17e-12	GABBR1
ENSG00000116661	-3.82618	5.2e-12	FBXO2
ENSG00000145920	-6.09031	5.22e-12	CPLX2
ENSG00000158445	-3.99161	5.23e-12	KCNB1
ENSG00000104140	-3.36429	5.53e-12	RHOV
ENSG00000078269	-3.06675	5.59e-12	SYNJ2
ENSG00000124523	-1.09226	5.59e-12	SIRT5
ENSG00000134909	-2.20343	5.64e-12	ARHGAP32
ENSG00000144406	-3.02651	5.67e-12	UNC80
ENSG00000146374	-4.842	5.83e-12	RSPO3
ENSG00000116903	-1.18424	5.9e-12	EXOC8
ENSG00000138378	-3.30209	5.91e-12	STAT4
ENSG00000235961	-3.23012	5.92e-12	PNMA6A
ENSG00000196358	-3.06541	5.95e-12	NTNG2
ENSG00000130477	-4.36744	6.42e-12	UNC13A
ENSG00000178235	-4.63639	6.43e-12	SLITRK1
ENSG00000152784	-3.97998	6.73e-12	PRDM8
ENSG00000213023	-3.04339	6.76e-12	SYT3
ENSG00000214944	-2.45644	6.82e-12	ARHGEF28
ENSG00000165678	-1.49477	7e-12	GHITM
ENSG00000163624	-3.05895	7.04e-12	CDS1
ENSG00000114805	-2.98618	7.12e-12	PLCH1
ENSG00000277399	-3.63279	7.21e-12	GPR179
ENSG00000161082	-4.71662	7.27e-12	CELF5
ENSG00000170832	-1.29168	7.3e-12	USP32
ENSG00000132639	-5.37005	7.37e-12	SNAP25
ENSG00000171735	-1.53496	7.37e-12	CAMTA1
ENSG00000259823	-4.04336	7.66e-12	LYPD8
ENSG00000138593	-1.85526	7.77e-12	SECISBP2L
ENSG00000168481	-4.65595	7.78e-12	LGI3
ENSG00000115896	-2.90148	7.97e-12	PLCL1
ENSG00000165970	-5.01357	8.17e-12	SLC6A5
ENSG00000101204	-4.72238	8.28e-12	CHRNA4
ENSG00000152954	-3.74831	8.31e-12	NRSN1
ENSG00000070961	-2.13793	8.44e-12	ATP2B1
ENSG00000171246	-5.42338	8.59e-12	NPTX1
ENSG00000121274	-1.18334	8.76e-12	TENT4B
ENSG00000176182	-1.42541	8.96e-12	MYPOP
ENSG00000129636	-1.38056	9.72e-12	ITFG1
ENSG00000165863	-4.15222	1.02e-11	C10orf82
ENSG00000215218	-3.92487	1.04e-11	UBE2QL1
ENSG00000166869	-3.7189	1.05e-11	CHP2
ENSG00000237289	-4.7164	1.08e-11	CKMT1B
ENSG00000163914	-3.57132	1.08e-11	RHO
ENSG00000156515	-1.94894	1.1e-11	HK1
ENSG00000184277	-1.13019	1.1e-11	TM2D3
ENSG00000116750	-1.05385	1.13e-11	UCHL5
ENSG00000088899	-2.47848	1.14e-11	LZTS3
ENSG00000109436	-2.28573	1.16e-11	TBC1D9
ENSG00000156735	-1.31105	1.22e-11	BAG4
ENSG00000113946	-3.50162	1.23e-11	CLDN16
ENSG00000155265	-3.42708	1.24e-11	GOLGA7B
ENSG00000105662	-1.91504	1.25e-11	CRTC1
ENSG00000066739	-1.60429	1.26e-11	ATG2B
ENSG00000140798	-4.77874	1.27e-11	ABCC12
ENSG00000134760	-3.55987	1.28e-11	DSG1
ENSG00000092445	-2.24001	1.29e-11	TYRO3
ENSG00000108091	-1.52875	1.3e-11	CCDC6
ENSG00000171603	-2.13854	1.31e-11	CLSTN1
ENSG00000152078	-2.86644	1.34e-11	TLCD4
ENSG00000171517	-4.61815	1.34e-11	LPAR3
ENSG00000128266	-2.37413	1.35e-11	GNAZ
ENSG00000180720	-3.28947	1.37e-11	CHRM4
ENSG00000167535	-2.16627	1.37e-11	CACNB3
ENSG00000178965	-3.93314	1.37e-11	ERICH3
ENSG00000159842	-2.09031	1.47e-11	ABR
ENSG00000176381	-3.01182	1.5e-11	PRR18
ENSG00000165548	-2.87323	1.51e-11	TMEM63C
ENSG00000111647	-1.29365	1.51e-11	UHRF1BP1L
ENSG00000124198	-1.46799	1.54e-11	ARFGEF2
ENSG00000196407	-3.79045	1.55e-11	THEM5
ENSG00000107295	-4.66683	1.56e-11	SH3GL2
ENSG00000182631	-3.59127	1.58e-11	RXFP3
ENSG00000188021	-1.19098	1.6e-11	UBQLN2
ENSG00000235118	-3.42025	1.65e-11	FAM237A
ENSG00000203756	-3.60074	1.68e-11	TMEM244
ENSG00000163046	-4.68593	1.74e-11	ANKRD30BL
ENSG00000166206	-4.95157	1.75e-11	GABRB3
ENSG00000170579	-3.56617	1.84e-11	DLGAP1
ENSG00000198408	-1.51638	1.85e-11	OGA
ENSG00000145451	-5.69707	1.88e-11	GLRA3
ENSG00000107105	-4.54481	1.89e-11	ELAVL2
ENSG00000178662	-2.80893	1.93e-11	CSRNP3
ENSG00000012124	-3.82541	1.96e-11	CD22
ENSG00000147655	-4.11365	2.01e-11	RSPO2
ENSG00000215475	-4.24741	2.04e-11	SIAH3
ENSG00000129451	-3.7538	2.05e-11	KLK10
ENSG00000163393	-2.71972	2.06e-11	SLC22A15
ENSG00000196547	-1.79242	2.06e-11	MAN2A2
ENSG00000185294	-3.66484	2.07e-11	SPPL2C
ENSG00000165023	-3.68959	2.07e-11	DIRAS2
ENSG00000180828	-5.10458	2.13e-11	BHLHE22
ENSG00000222014	-2.5357	2.24e-11	RAB6C
ENSG00000127377	-3.55234	2.31e-11	CRYGN
ENSG00000005379	-3.50617	2.41e-11	TSPOAP1
ENSG00000160963	-4.36907	2.47e-11	COL26A1
ENSG00000178015	-3.61247	2.49e-11	GPR150
ENSG00000176749	-3.429	2.52e-11	CDK5R1
ENSG00000146352	-4.26553	2.52e-11	CLVS2
ENSG00000172869	-1.24851	2.53e-11	DMXL1
ENSG00000066933	-1.5674	2.55e-11	MYO9A
ENSG00000089737	-1.53896	2.59e-11	DDX24
ENSG00000051382	-1.40556	2.61e-11	PIK3CB
ENSG00000163590	-2.11236	2.61e-11	PPM1L
ENSG00000183020	-1.51435	2.61e-11	AP2A2
ENSG00000273238	-4.42497	2.62e-11	TMEM271
ENSG00000164742	-3.75606	2.66e-11	ADCY1
ENSG00000136717	-2.38849	2.67e-11	BIN1
ENSG00000162639	-2.56058	2.67e-11	HENMT1
ENSG00000118402	-2.31516	2.85e-11	ELOVL4
ENSG00000104921	-5.17369	3e-11	FCER2
ENSG00000184207	-1.34783	3.04e-11	PGP
ENSG00000135503	-1.43736	3.05e-11	ACVR1B
ENSG00000176697	-3.92671	3.2e-11	BDNF
ENSG00000143164	-1.48253	3.2e-11	DCAF6
ENSG00000145934	-4.31405	3.57e-11	TENM2
ENSG00000204217	-1.27029	3.58e-11	BMPR2
ENSG00000163412	-1.86877	3.7e-11	EIF4E3
ENSG00000108309	-3.82171	3.72e-11	RUNDC3A
ENSG00000198597	-3.91496	4.02e-11	ZNF536
ENSG00000198718	-1.47659	4.03e-11	TOGARAM1
ENSG00000183092	-3.03312	4.06e-11	BEGAIN
ENSG00000168032	-3.87058	4.08e-11	ENTPD3
ENSG00000107890	-1.57074	4.09e-11	ANKRD26
ENSG00000142235	-2.69235	4.1e-11	LMTK3
ENSG00000102053	-3.9307	4.19e-11	ZC3H12B
ENSG00000174576	-4.49897	4.27e-11	NPAS4
ENSG00000110400	-2.87651	4.27e-11	NECTIN1
ENSG00000179832	-1.79076	4.27e-11	MROH1
ENSG00000165152	-4.16467	4.28e-11	PGAP4
ENSG00000154917	-2.63867	4.28e-11	RAB6B
ENSG00000115685	-1.11203	4.29e-11	PPP1R7
ENSG00000196323	-1.29386	4.37e-11	ZBTB44
ENSG00000047597	-3.57322	4.5e-11	XK
ENSG00000122585	-4.39644	4.5e-11	NPY
ENSG00000108960	-1.67803	4.54e-11	MMD
ENSG00000126266	-4.17322	4.54e-11	FFAR1
ENSG00000070159	-3.98065	4.72e-11	PTPN3
ENSG00000107518	-3.85374	4.95e-11	ATRNL1
ENSG00000152465	-1.30612	5.17e-11	NMT2
ENSG00000174501	-1.93819	5.22e-11	ANKRD36C
ENSG00000151320	-2.61922	5.27e-11	AKAP6
ENSG00000068971	-1.42578	5.28e-11	PPP2R5B
ENSG00000131370	-2.41764	5.45e-11	SH3BP5
ENSG00000088854	-1.6961	5.77e-11	C20orf194
ENSG00000166411	-1.44117	5.89e-11	IDH3A
ENSG00000043591	-2.81313	5.94e-11	ADRB1
ENSG00000140386	-1.44743	5.96e-11	SCAPER
ENSG00000184524	-2.98786	5.98e-11	CEND1
ENSG00000162545	-2.87002	6.03e-11	CAMK2N1
ENSG00000125850	-3.65649	6.17e-11	OVOL2
ENSG00000166897	-4.70755	6.33e-11	ELFN2
ENSG00000137267	-2.1508	6.34e-11	TUBB2A
ENSG00000175582	-1.09268	6.36e-11	RAB6A
ENSG00000156050	-1.55498	6.62e-11	FAM161B
ENSG00000235194	-1.77865	6.65e-11	PPP1R3E
ENSG00000181754	-2.07164	6.8e-11	AMIGO1
ENSG00000152910	-4.14697	6.81e-11	CNTNAP4
ENSG00000056291	-3.68086	7.06e-11	NPFFR2
ENSG00000125084	-3.81919	7.07e-11	WNT1
ENSG00000248485	-4.1831	7.09e-11	PCP4L1
ENSG00000124251	-2.02474	7.2e-11	TP53TG5
ENSG00000082397	-3.2169	7.21e-11	EPB41L3
ENSG00000111897	-1.66955	7.39e-11	SERINC1
ENSG00000185615	-3.63052	7.56e-11	PDIA2
ENSG00000151743	-1.56059	7.56e-11	AMN1
ENSG00000109339	-2.27578	7.62e-11	MAPK10
ENSG00000100276	-2.85076	7.62e-11	RASL10A
ENSG00000185272	-4.36762	7.62e-11	RBM11
ENSG00000181856	-2.58714	7.87e-11	SLC2A4
ENSG00000128298	-2.16098	8.16e-11	BAIAP2L2
ENSG00000146453	-3.34671	8.16e-11	PNLDC1
ENSG00000189108	-4.32741	8.37e-11	IL1RAPL2
ENSG00000204767	-3.41723	8.42e-11	INSYN2B
ENSG00000123545	-1.37314	8.48e-11	NDUFAF4
ENSG00000156671	-1.40197	8.48e-11	SAMD8
ENSG00000158089	-2.97174	8.56e-11	GALNT14
ENSG00000168297	-1.50751	8.56e-11	PXK
ENSG00000162951	-3.40646	8.66e-11	LRRTM1
ENSG00000148798	-5.0805	8.69e-11	INA
ENSG00000104327	-3.76013	8.89e-11	CALB1
ENSG00000164270	-4.22207	8.96e-11	HTR4
ENSG00000076864	-3.26625	9.05e-11	RAP1GAP
ENSG00000166913	-1.15242	9.12e-11	YWHAB
ENSG00000161544	-3.18792	9.13e-11	CYGB
ENSG00000108852	-2.25887	9.21e-11	MPP2
ENSG00000205090	-1.77178	9.66e-11	TMEM240
ENSG00000176928	-2.90733	9.66e-11	GCNT4
ENSG00000158480	-1.34951	9.74e-11	SPATA2
ENSG00000173930	-3.61479	9.78e-11	SLCO4C1
ENSG00000138698	-1.34018	9.98e-11	RAP1GDS1
ENSG00000157764	-1.34318	1.01e-10	BRAF
ENSG00000095587	-3.06326	1.01e-10	TLL2
ENSG00000115840	-1.31719	1.03e-10	SLC25A12
ENSG00000041353	-3.50265	1.05e-10	RAB27B
ENSG00000164128	-4.12219	1.05e-10	NPY1R
ENSG00000182372	-1.62956	1.09e-10	CLN8
ENSG00000165704	-2.08593	1.1e-10	HPRT1
ENSG00000091664	-5.38769	1.13e-10	SLC17A6
ENSG00000179148	-3.7433	1.13e-10	ALOXE3
ENSG00000128253	-3.65471	1.16e-10	RFPL2
ENSG00000070718	-1.5849	1.17e-10	AP3M2
ENSG00000115839	-1.21152	1.18e-10	RAB3GAP1
ENSG00000175264	-2.87919	1.24e-10	CHST1
ENSG00000188026	-1.24761	1.26e-10	RILPL1
ENSG00000120049	-3.24006	1.26e-10	KCNIP2
ENSG00000197380	-1.95186	1.27e-10	DACT3
ENSG00000157087	-3.68643	1.32e-10	ATP2B2
ENSG00000173227	-2.99652	1.34e-10	SYT12
ENSG00000180354	-3.26	1.37e-10	MTURN
ENSG00000162636	-1.5297	1.38e-10	FAM102B
ENSG00000125166	-1.23931	1.4e-10	GOT2
ENSG00000009709	-5.10494	1.42e-10	PAX7
ENSG00000205002	-4.14203	1.46e-10	AARD
ENSG00000151240	-1.86976	1.52e-10	DIP2C
ENSG00000170419	-4.79766	1.56e-10	VSTM2A
ENSG00000221946	-4.18327	1.6e-10	FXYD7
ENSG00000133116	-2.71311	1.63e-10	KL
ENSG00000108946	-1.15329	1.67e-10	PRKAR1A
ENSG00000183570	-2.63468	1.68e-10	PCBP3
ENSG00000120694	-1.67716	1.7e-10	HSPH1
ENSG00000083454	-3.06736	1.7e-10	P2RX5
ENSG00000162456	-5.10862	1.72e-10	KNCN
ENSG00000165238	-4.3554	1.76e-10	WNK2
ENSG00000107331	-2.84198	1.78e-10	ABCA2
ENSG00000148734	-4.04273	1.82e-10	NPFFR1
ENSG00000108797	-2.29801	1.84e-10	CNTNAP1
ENSG00000181982	-1.24404	1.85e-10	CCDC149
ENSG00000174950	-3.57592	1.85e-10	CD164L2
ENSG00000214814	-3.44261	1.86e-10	FER1L6
ENSG00000185760	-3.9075	1.88e-10	KCNQ5
ENSG00000091972	-2.19932	1.9e-10	CD200
ENSG00000177301	-2.97726	1.91e-10	KCNA2
ENSG00000127152	-3.2548	1.92e-10	BCL11B
ENSG00000138107	-1.27893	1.94e-10	ACTR1A
ENSG00000127588	-4.02478	1.98e-10	GNG13
ENSG00000065613	-1.59711	1.98e-10	SLK
ENSG00000103534	-3.11121	2.05e-10	TMC5
ENSG00000138111	-1.40797	2.11e-10	MFSD13A
ENSG00000238243	-3.68009	2.12e-10	OR2W3
ENSG00000109654	-1.90412	2.13e-10	TRIM2
ENSG00000197102	-2.02738	2.13e-10	DYNC1H1
ENSG00000176956	-4.30005	2.19e-10	LY6H
ENSG00000166603	-4.71785	2.19e-10	MC4R
ENSG00000162302	-1.39255	2.2e-10	RPS6KA4
ENSG00000151553	-1.12243	2.21e-10	FAM160B1
ENSG00000177169	-1.45487	2.23e-10	ULK1
ENSG00000143847	-2.88337	2.23e-10	PPFIA4
ENSG00000105048	-3.61226	2.24e-10	TNNT1
ENSG00000165434	-2.6089	2.26e-10	PGM2L1
ENSG00000160209	-1.48477	2.36e-10	PDXK
ENSG00000233932	-2.786	2.54e-10	CTXN2
ENSG00000129951	-4.51727	2.63e-10	PLPPR3
ENSG00000108819	-1.65256	2.75e-10	PPP1R9B
ENSG00000203685	-3.65556	2.77e-10	STUM
ENSG00000103174	-1.29176	2.78e-10	NAGPA
ENSG00000010404	-2.33296	2.86e-10	IDS
ENSG00000186854	-3.0037	2.89e-10	TRABD2A
ENSG00000119986	-1.81536	2.91e-10	AVPI1
ENSG00000197283	-1.93897	3.02e-10	SYNGAP1
ENSG00000100156	-2.79426	3.11e-10	SLC16A8
ENSG00000085832	-1.41033	3.14e-10	EPS15
ENSG00000133059	-1.69609	3.18e-10	DSTYK
ENSG00000164100	-4.91556	3.18e-10	NDST3
ENSG00000143674	-2.73813	3.19e-10	MAP3K21
ENSG00000155966	-4.49021	3.24e-10	AFF2
ENSG00000133019	-3.91245	3.25e-10	CHRM3
ENSG00000065675	-2.50361	3.28e-10	PRKCQ
ENSG00000133958	-2.74911	3.44e-10	UNC79
ENSG00000001461	-2.58064	3.55e-10	NIPAL3
ENSG00000152969	-3.95561	3.57e-10	JAKMIP1
ENSG00000144596	-3.68814	3.68e-10	GRIP2
ENSG00000112290	-2.62734	3.74e-10	WASF1
ENSG00000167676	-3.12712	3.82e-10	PLIN4
ENSG00000167680	-3.02786	3.85e-10	SEMA6B
ENSG00000165370	-4.44155	3.87e-10	GPR101
ENSG00000260903	-4.70258	3.92e-10	XKR7
ENSG00000058404	-3.85753	3.98e-10	CAMK2B
ENSG00000070444	-1.44674	3.98e-10	MNT
ENSG00000101349	-4.68098	4.07e-10	PAK5
ENSG00000187848	-4.37945	4.07e-10	P2RX2
ENSG00000067221	-1.38136	4.17e-10	STOML1
ENSG00000157077	-1.61201	4.26e-10	ZFYVE9
ENSG00000174521	-3.71461	4.31e-10	TTC9B
ENSG00000171303	-3.10068	4.35e-10	KCNK3
ENSG00000198399	-1.28427	4.39e-10	ITSN2
ENSG00000157388	-2.56788	4.41e-10	CACNA1D
ENSG00000102471	-1.83109	4.68e-10	NDFIP2
ENSG00000164086	-1.81594	4.71e-10	DUSP7
ENSG00000067840	-2.78641	4.86e-10	PDZD4
ENSG00000215012	-1.52698	4.97e-10	RTL10
ENSG00000109738	-2.15542	4.97e-10	GLRB
ENSG00000172031	-2.22752	5.01e-10	EPHX4
ENSG00000079102	-2.55578	5.03e-10	RUNX1T1
ENSG00000015171	-1.36146	5.04e-10	ZMYND11
ENSG00000131018	-2.19321	5.06e-10	SYNE1
ENSG00000142459	-1.7312	5.08e-10	EVI5L
ENSG00000107643	-1.50296	5.09e-10	MAPK8
ENSG00000105223	-1.70936	5.17e-10	PLD3
ENSG00000105278	-4.18162	5.34e-10	ZFR2
ENSG00000107242	-2.55121	5.37e-10	PIP5K1B
ENSG00000166619	-1.26611	5.38e-10	BLCAP
ENSG00000171045	-1.4239	5.44e-10	TSNARE1
ENSG00000063438	-3.05366	5.7e-10	AHRR
ENSG00000166558	-3.56943	5.75e-10	SLC38A8
ENSG00000152413	-2.01641	5.81e-10	HOMER1
ENSG00000120899	-2.35092	5.82e-10	PTK2B
ENSG00000125851	-4.94584	5.85e-10	PCSK2
ENSG00000159363	-1.58554	5.92e-10	ATP13A2
ENSG00000175416	-1.26609	6.11e-10	CLTB
ENSG00000158828	-1.62136	6.11e-10	PINK1
ENSG00000205116	-4.28728	6.11e-10	TMEM88B
ENSG00000159398	-3.57752	6.3e-10	CES5A
ENSG00000145362	-2.32127	6.31e-10	ANK2
ENSG00000111911	-1.34775	6.34e-10	HINT3
ENSG00000153234	-2.42993	6.39e-10	NR4A2
ENSG00000165995	-2.76788	6.4e-10	CACNB2
ENSG00000140992	-1.34869	6.57e-10	PDPK1
ENSG00000111181	-1.99534	6.59e-10	SLC6A12
ENSG00000139970	-3.6199	6.73e-10	RTN1
ENSG00000105696	-2.42522	6.84e-10	TMEM59L
ENSG00000198910	-4.46843	6.92e-10	L1CAM
ENSG00000124243	-1.75113	7e-10	BCAS4
ENSG00000196227	-1.45874	7.25e-10	FAM217B
ENSG00000005882	-1.29136	7.26e-10	PDK2
ENSG00000162949	-4.13249	7.34e-10	CAPN13
ENSG00000165553	-4.87355	7.36e-10	NGB
ENSG00000154429	-1.74169	7.41e-10	CCSAP
ENSG00000132824	-1.15495	7.48e-10	SERINC3
ENSG00000145819	-1.76147	7.69e-10	ARHGAP26
ENSG00000185129	-1.26172	7.76e-10	PURA
ENSG00000111913	-2.62555	7.79e-10	RIPOR2
ENSG00000172348	-3.80405	7.8e-10	RCAN2
ENSG00000187566	-2.72841	7.97e-10	NHLRC1
ENSG00000171224	-2.5275	8.21e-10	FAM241B
ENSG00000180878	-2.9982	8.34e-10	C11orf42
ENSG00000186908	-1.22165	8.38e-10	ZDHHC17
ENSG00000157985	-2.17031	8.43e-10	AGAP1
ENSG00000113163	-1.16872	8.45e-10	CERT1
ENSG00000176244	-3.07508	8.49e-10	ACBD7
ENSG00000184916	-1.92623	8.61e-10	JAG2
ENSG00000240891	-3.14508	8.62e-10	PLCXD2
ENSG00000136881	-2.4723	8.62e-10	BAAT
ENSG00000108861	-1.31457	8.65e-10	DUSP3
ENSG00000273604	-2.29243	8.69e-10	EPOP
ENSG00000169220	-2.30866	8.77e-10	RGS14
ENSG00000010282	-3.52733	8.92e-10	HHATL
ENSG00000031003	-1.2528	8.95e-10	FAM13B
ENSG00000105290	-2.96584	9.03e-10	APLP1
ENSG00000145242	-3.15065	9.58e-10	EPHA5
ENSG00000102104	-3.69468	1.01e-09	RS1
ENSG00000107959	-1.36919	1.01e-09	PITRM1
ENSG00000022567	-1.86543	1.02e-09	SLC45A4
ENSG00000144119	-4.65801	1.06e-09	C1QL2
ENSG00000176401	-1.49578	1.07e-09	EID2B
ENSG00000115756	-1.71478	1.08e-09	HPCAL1
ENSG00000171243	-3.84246	1.09e-09	SOSTDC1
ENSG00000197217	-1.58988	1.11e-09	ENTPD4
ENSG00000163644	-1.85102	1.12e-09	PPM1K
ENSG00000234965	-3.18764	1.15e-09	SHISA8
ENSG00000158526	-1.07849	1.17e-09	TSR2
ENSG00000145692	-3.81204	1.2e-09	BHMT
ENSG00000087258	-3.14842	1.22e-09	GNAO1
ENSG00000165300	-3.13502	1.25e-09	SLITRK5
ENSG00000073910	-1.91847	1.27e-09	FRY
ENSG00000108061	-1.2307	1.28e-09	SHOC2
ENSG00000175497	-4.03774	1.29e-09	DPP10
ENSG00000178502	-1.89824	1.3e-09	KLHL11
ENSG00000184613	-3.41551	1.32e-09	NELL2
ENSG00000184160	-3.76644	1.33e-09	ADRA2C
ENSG00000231824	-3.7704	1.33e-09	AKAIN1
ENSG00000168350	-2.58086	1.33e-09	DEGS2
ENSG00000162782	-3.72441	1.34e-09	TDRD5
ENSG00000183117	-3.02488	1.34e-09	CSMD1
ENSG00000165959	-2.06711	1.35e-09	CLMN
ENSG00000214376	-3.40771	1.35e-09	VSTM5
ENSG00000072858	-2.75263	1.36e-09	SIDT1
ENSG00000188848	-4.91943	1.37e-09	BEND4
ENSG00000161243	-2.65693	1.37e-09	FBXO27
ENSG00000111790	-1.08235	1.39e-09	FGFR1OP2
ENSG00000054356	-4.40344	1.39e-09	PTPRN
ENSG00000204442	-3.38925	1.45e-09	FAM155A
ENSG00000104892	-2.93245	1.51e-09	KLC3
ENSG00000170374	-3.38461	1.51e-09	SP7
ENSG00000130751	-2.50667	1.51e-09	NPAS1
ENSG00000133460	-1.57922	1.53e-09	SLC2A11
ENSG00000105641	-3.46906	1.58e-09	SLC5A5
ENSG00000188011	-4.13328	1.59e-09	RTP5
ENSG00000152894	-1.74517	1.59e-09	PTPRK
ENSG00000059122	-1.25413	1.6e-09	FLYWCH1
ENSG00000131263	-1.02746	1.62e-09	RLIM
ENSG00000117069	-3.73611	1.63e-09	ST6GALNAC5
ENSG00000166819	-2.6405	1.64e-09	PLIN1
ENSG00000162630	-3.16707	1.68e-09	B3GALT2
ENSG00000213672	-1.37176	1.68e-09	NCKIPSD
ENSG00000166783	-1.15791	1.69e-09	MARF1
ENSG00000172006	-1.18243	1.69e-09	ZNF554
ENSG00000108840	-1.34676	1.69e-09	HDAC5
ENSG00000129245	-1.2558	1.72e-09	FXR2
ENSG00000186111	-1.71793	1.74e-09	PIP5K1C
ENSG00000197901	-4.46196	1.78e-09	SLC22A6
ENSG00000135250	-1.23017	1.78e-09	SRPK2
ENSG00000166816	-2.27878	1.8e-09	LDHD
ENSG00000029725	-1.15339	1.82e-09	RABEP1
ENSG00000148158	-1.88172	1.83e-09	SNX30
ENSG00000167889	-3.06415	1.85e-09	MGAT5B
ENSG00000184985	-2.66057	1.87e-09	SORCS2
ENSG00000072071	-2.00983	1.89e-09	ADGRL1
ENSG00000243156	-2.31577	1.89e-09	MICAL3
ENSG00000197753	-2.74025	1.89e-09	LHFPL5
ENSG00000169116	-3.27079	1.92e-09	PARM1
ENSG00000068308	-1.01524	1.92e-09	OTUD5
ENSG00000166736	-4.1155	1.98e-09	HTR3A
ENSG00000106701	-1.8618	1.98e-09	FSD1L
ENSG00000165832	-1.32276	1.98e-09	TRUB1
ENSG00000198670	-3.52595	2.03e-09	LPA
ENSG00000166503	-1.19753	2.03e-09	HDGFL3
ENSG00000134757	-3.22716	2.04e-09	DSG3
ENSG00000158258	-3.75241	2.06e-09	CLSTN2
ENSG00000165272	-2.72606	2.1e-09	AQP3
ENSG00000187164	-2.74152	2.12e-09	SHTN1
ENSG00000115598	-3.63022	2.13e-09	IL1RL2
ENSG00000159720	-1.19682	2.18e-09	ATP6V0D1
ENSG00000177692	-1.21402	2.2e-09	DNAJC28
ENSG00000064270	-2.88209	2.23e-09	ATP2C2
ENSG00000164924	-1.04013	2.27e-09	YWHAZ
ENSG00000142609	-3.22839	2.27e-09	CFAP74
ENSG00000128683	-3.68525	2.27e-09	GAD1
ENSG00000156052	-1.27249	2.28e-09	GNAQ
ENSG00000166402	-2.18914	2.31e-09	TUB
ENSG00000136478	-1.37543	2.33e-09	TEX2
ENSG00000188582	-3.75818	2.34e-09	PAQR9
ENSG00000166342	-4.23695	2.4e-09	NETO1
ENSG00000133030	-1.5918	2.41e-09	MPRIP
ENSG00000105701	-1.22539	2.45e-09	FKBP8
ENSG00000205269	-1.52204	2.56e-09	TMEM170B
ENSG00000106536	-3.81371	2.57e-09	POU6F2
ENSG00000119121	-3.0163	2.57e-09	TRPM6
ENSG00000100241	-2.15689	2.59e-09	SBF1
ENSG00000159248	-4.80705	2.62e-09	GJD2
ENSG00000163602	-1.27426	2.63e-09	RYBP
ENSG00000105270	-1.84514	2.67e-09	CLIP3
ENSG00000196220	-2.08556	2.7e-09	SRGAP3
ENSG00000130649	-2.96567	2.71e-09	CYP2E1
ENSG00000176058	-1.57314	2.79e-09	TPRN
ENSG00000108387	-2.86664	2.81e-09	SEPTIN4
ENSG00000167702	-2.24868	2.81e-09	KIFC2
ENSG00000122194	-3.1849	2.88e-09	PLG
ENSG00000163625	-1.2631	2.89e-09	WDFY3
ENSG00000164796	-4.06873	2.9e-09	CSMD3
ENSG00000212864	-1.96204	2.95e-09	RNF208
ENSG00000179477	-3.49639	3e-09	ALOX12B
ENSG00000144283	-1.98008	3.01e-09	PKP4
ENSG00000101290	-1.2582	3.11e-09	CDS2
ENSG00000019485	-1.49285	3.13e-09	PRDM11
ENSG00000155980	-4.04677	3.13e-09	KIF5A
ENSG00000067064	-1.50338	3.17e-09	IDI1
ENSG00000102924	-4.74333	3.19e-09	CBLN1
ENSG00000214402	-3.83512	3.2e-09	LCNL1
ENSG00000133878	-3.30829	3.23e-09	DUSP26
ENSG00000153707	-2.61918	3.25e-09	PTPRD
ENSG00000180929	-3.5841	3.27e-09	GPR62
ENSG00000095787	-1.0404	3.28e-09	WAC
ENSG00000196535	-1.99494	3.29e-09	MYO18A
ENSG00000115616	-3.92504	3.34e-09	SLC9A2
ENSG00000077080	-4.23768	3.35e-09	ACTL6B
ENSG00000145214	-1.61801	3.35e-09	DGKQ
ENSG00000150510	-2.18191	3.44e-09	FAM124A
ENSG00000136457	-3.57541	3.45e-09	CHAD
ENSG00000151704	-2.96858	3.45e-09	KCNJ1
ENSG00000156687	-3.84225	3.55e-09	UNC5D
ENSG00000130294	-3.72703	3.61e-09	KIF1A
ENSG00000188211	-2.48593	3.61e-09	NCR3LG1
ENSG00000108669	-1.71279	3.68e-09	CYTH1
ENSG00000183723	-2.17858	3.8e-09	CMTM4
ENSG00000135631	-1.53068	3.86e-09	RAB11FIP5
ENSG00000101665	-1.76313	3.95e-09	SMAD7
ENSG00000117322	-3.28795	3.96e-09	CR2
ENSG00000105711	-2.14549	3.96e-09	SCN1B
ENSG00000144815	-1.58707	4.01e-09	NXPE3
ENSG00000151552	-2.06651	4.03e-09	QDPR
ENSG00000108094	-1.03457	4.07e-09	CUL2
ENSG00000172005	-3.89567	4.13e-09	MAL
ENSG00000075711	-1.23004	4.2e-09	DLG1
ENSG00000117600	-2.80429	4.21e-09	PLPPR4
ENSG00000150867	-2.38755	4.35e-09	PIP4K2A
ENSG00000130653	-2.20408	4.44e-09	PNPLA7
ENSG00000164129	-4.65472	4.44e-09	NPY5R
ENSG00000183307	-2.12279	4.48e-09	TMEM121B
ENSG00000183783	-3.30346	4.52e-09	KCTD8
ENSG00000123091	-1.17866	4.61e-09	RNF11
ENSG00000163377	-3.91886	4.8e-09	TAFA4
ENSG00000258986	-3.56067	4.92e-09	TMEM179
ENSG00000183018	-2.22081	4.94e-09	SPNS2
ENSG00000176595	-2.49819	4.97e-09	KBTBD11
ENSG00000050730	-3.82799	5.07e-09	TNIP3
ENSG00000169247	-2.63546	5.11e-09	SH3TC2
ENSG00000172602	-2.40005	5.34e-09	RND1
ENSG00000153443	-1.07726	5.38e-09	UBALD1
ENSG00000153561	-1.28653	5.41e-09	RMND5A
ENSG00000081248	-3.69121	5.42e-09	CACNA1S
ENSG00000068305	-1.33391	5.7e-09	MEF2A
ENSG00000264364	-1.61811	5.79e-09	DYNLL2
ENSG00000196199	-1.17161	5.82e-09	MPHOSPH8
ENSG00000170324	-3.48192	5.85e-09	FRMPD2
ENSG00000173826	-2.94605	5.91e-09	KCNH6
ENSG00000105409	-3.72602	5.94e-09	ATP1A3
ENSG00000196950	-1.41946	5.98e-09	SLC39A10
ENSG00000145911	-2.18187	6.01e-09	N4BP3
ENSG00000167114	-1.26176	6.17e-09	SLC27A4
ENSG00000196961	-1.44684	6.28e-09	AP2A1
ENSG00000120265	-1.30147	6.65e-09	PCMT1
ENSG00000189180	-1.24161	6.69e-09	ZNF33A
ENSG00000176788	-3.17681	6.8e-09	BASP1
ENSG00000124374	-2.94372	6.89e-09	PAIP2B
ENSG00000007402	-2.82071	7.02e-09	CACNA2D2
ENSG00000164161	-3.57849	7.05e-09	HHIP
ENSG00000203879	-1.35214	7.29e-09	GDI1
ENSG00000100030	-1.43465	7.35e-09	MAPK1
ENSG00000067057	-2.03492	7.44e-09	PFKP
ENSG00000129932	-1.63627	7.46e-09	DOHH
ENSG00000125967	-1.5693	7.53e-09	NECAB3
ENSG00000155093	-2.06421	7.59e-09	PTPRN2
ENSG00000143590	-1.97604	7.64e-09	EFNA3
ENSG00000188690	-1.35705	7.66e-09	UROS
ENSG00000170145	-1.15975	7.68e-09	SIK2
ENSG00000196104	-4.15899	7.83e-09	SPOCK3
ENSG00000183571	-3.06761	7.85e-09	PGPEP1L
ENSG00000198053	-1.64323	7.95e-09	SIRPA
ENSG00000168067	-1.32014	8.04e-09	MAP4K2
ENSG00000107957	-2.51012	8.39e-09	SH3PXD2A
ENSG00000087448	-1.05342	8.44e-09	KLHL42
ENSG00000163082	-1.81049	8.49e-09	SGPP2
ENSG00000179046	-3.54953	8.79e-09	TRIML2
ENSG00000165028	-2.168	8.79e-09	NIPSNAP3B
ENSG00000048740	-1.57015	8.79e-09	CELF2
ENSG00000129625	-1.30859	8.87e-09	REEP5
ENSG00000167434	-2.95422	8.87e-09	CA4
ENSG00000111674	-2.35913	9.06e-09	ENO2
ENSG00000183715	-3.96805	9.23e-09	OPCML
ENSG00000131100	-1.47131	9.31e-09	ATP6V1E1
ENSG00000100490	-1.13793	9.4e-09	CDKL1
ENSG00000170091	-4.97103	9.51e-09	NSG2
ENSG00000172508	-4.32878	9.53e-09	CARNS1
ENSG00000054803	-3.9971	9.63e-09	CBLN4
ENSG00000090861	-1.18925	9.75e-09	AARS1
ENSG00000128731	-1.71765	9.83e-09	HERC2
ENSG00000186714	-2.98691	9.83e-09	CCDC73
ENSG00000156414	-2.86354	1.01e-08	TDRD9
ENSG00000249853	-3.2235	1.01e-08	HS3ST5
ENSG00000105549	-2.80206	1.02e-08	THEG
ENSG00000135312	-3.36955	1.03e-08	HTR1B
ENSG00000130559	-1.61633	1.04e-08	CAMSAP1
ENSG00000102780	-1.70577	1.07e-08	DGKH
ENSG00000165509	-3.64942	1.11e-08	MAGEC3
ENSG00000100605	-1.90061	1.12e-08	ITPK1
ENSG00000076826	-3.78098	1.12e-08	CAMSAP3
ENSG00000206579	-3.45883	1.14e-08	XKR4
ENSG00000159409	-4.02272	1.15e-08	CELF3
ENSG00000197312	-1.30237	1.23e-08	DDI2
ENSG00000203485	-1.7751	1.24e-08	INF2
ENSG00000186231	-3.19626	1.24e-08	KLHL32
ENSG00000160299	-1.56892	1.26e-08	PCNT
ENSG00000123191	-1.69441	1.26e-08	ATP7B
ENSG00000158050	-2.82407	1.27e-08	DUSP2
ENSG00000118200	-1.15956	1.28e-08	CAMSAP2
ENSG00000163673	-3.06847	1.31e-08	DCLK3
ENSG00000063854	-1.21788	1.32e-08	HAGH
ENSG00000135298	-2.46598	1.32e-08	ADGRB3
ENSG00000054523	-1.87862	1.33e-08	KIF1B
ENSG00000103056	-2.8608	1.35e-08	SMPD3
ENSG00000092529	-2.4937	1.38e-08	CAPN3
ENSG00000145734	-1.18663	1.39e-08	BDP1
ENSG00000198835	-2.76293	1.41e-08	GJC2
ENSG00000128989	-1.26114	1.45e-08	ARPP19
ENSG00000154822	-1.63863	1.51e-08	PLCL2
ENSG00000018189	-1.51451	1.52e-08	RUFY3
ENSG00000261210	-3.15563	1.53e-08	CLEC19A
ENSG00000204175	-3.77971	1.53e-08	GPRIN2
ENSG00000085382	-1.13097	1.53e-08	HACE1
ENSG00000144407	-3.60383	1.55e-08	PTH2R
ENSG00000244274	-2.36108	1.56e-08	DBNDD2
ENSG00000110328	-1.70932	1.56e-08	GALNT18
ENSG00000011677	-4.02418	1.56e-08	GABRA3
ENSG00000171056	-1.73937	1.56e-08	SOX7
ENSG00000112159	-1.67641	1.59e-08	MDN1
ENSG00000120549	-2.32758	1.59e-08	KIAA1217
ENSG00000084453	-3.5652	1.59e-08	SLCO1A2
ENSG00000144935	-1.22335	1.59e-08	TRPC1
ENSG00000127955	-2.69102	1.6e-08	GNAI1
ENSG00000206384	-2.6232	1.61e-08	COL6A6
ENSG00000187902	-3.88669	1.61e-08	SHISA7
ENSG00000132294	-1.39226	1.62e-08	EFR3A
ENSG00000183760	-4.0992	1.63e-08	ACP7
ENSG00000178718	-1.92389	1.63e-08	RPP25
ENSG00000144331	-3.8988	1.64e-08	ZNF385B
ENSG00000105613	-3.05499	1.67e-08	MAST1
ENSG00000083799	-1.47896	1.7e-08	CYLD
ENSG00000115762	-1.11794	1.71e-08	PLEKHB2
ENSG00000184481	-1.66182	1.73e-08	FOXO4
ENSG00000165606	-3.71341	1.73e-08	DRGX
ENSG00000172817	-2.84415	1.74e-08	CYP7B1
ENSG00000182621	-2.5877	1.78e-08	PLCB1
ENSG00000102409	-1.95012	1.79e-08	BEX4
ENSG00000092051	-3.80945	1.79e-08	JPH4
ENSG00000283654	-2.82783	1.79e-08	LMLN2
ENSG00000125503	-1.38517	1.8e-08	PPP1R12C
ENSG00000107317	-3.29514	1.87e-08	PTGDS
ENSG00000171160	-1.33839	1.88e-08	MORN4
ENSG00000168675	-1.52838	1.88e-08	LDLRAD4
ENSG00000104369	-3.11893	1.91e-08	JPH1
ENSG00000175985	-2.2285	1.98e-08	PLEKHD1
ENSG00000161328	-1.90752	2.06e-08	LRRC56
ENSG00000104863	-1.64472	2.07e-08	LIN7B
ENSG00000168438	-1.09991	2.07e-08	CDC40
ENSG00000125864	-2.53314	2.08e-08	BFSP1
ENSG00000172379	-1.90276	2.11e-08	ARNT2
ENSG00000144834	-3.93097	2.14e-08	TAGLN3
ENSG00000135324	-3.24339	2.15e-08	MRAP2
ENSG00000105509	-3.81999	2.16e-08	HAS1
ENSG00000174456	-1.58622	2.2e-08	C12orf76
ENSG00000179673	-3.57447	2.22e-08	RPRML
ENSG00000109189	-1.47886	2.22e-08	USP46
ENSG00000144369	-1.95865	2.23e-08	FAM171B
ENSG00000100151	-1.5195	2.27e-08	PICK1
ENSG00000135447	-3.70621	2.34e-08	PPP1R1A
ENSG00000008869	-1.05987	2.37e-08	HEATR5B
ENSG00000122966	-2.22296	2.46e-08	CIT
ENSG00000165650	-1.40046	2.5e-08	PDZD8
ENSG00000174013	-1.03244	2.54e-08	FBXO45
ENSG00000144959	-1.82008	2.56e-08	NCEH1
ENSG00000241360	-2.45772	2.61e-08	PDXP
ENSG00000214842	-3.78011	2.64e-08	RAD51AP2
ENSG00000169398	-1.0594	2.68e-08	PTK2
ENSG00000205279	-4.50214	2.75e-08	CTXN3
ENSG00000153558	-2.74314	2.78e-08	FBXL2
ENSG00000177181	-2.29469	2.78e-08	RIMKLA
ENSG00000189420	-2.04006	2.8e-08	ZFP92
ENSG00000174945	-2.5802	2.81e-08	AMZ1
ENSG00000118276	-2.72162	2.98e-08	B4GALT6
ENSG00000168546	-3.08455	3.1e-08	GFRA2
ENSG00000171462	-2.41471	3.14e-08	DLK2
ENSG00000232593	-1.70736	3.15e-08	KANTR
ENSG00000137103	-1.54606	3.16e-08	TMEM8B
ENSG00000101958	-4.02611	3.16e-08	GLRA2
ENSG00000204065	-2.43575	3.22e-08	TCEAL5
ENSG00000135116	-2.79384	3.26e-08	HRK
ENSG00000170231	-3.70061	3.33e-08	FABP6
ENSG00000244411	-2.85008	3.34e-08	KRTAP5-7
ENSG00000145632	-2.37212	3.41e-08	PLK2
ENSG00000109762	-1.15678	3.45e-08	SNX25
ENSG00000166326	-1.32804	3.46e-08	TRIM44
ENSG00000143340	-4.1103	3.52e-08	FAM163A
ENSG00000052795	-1.32343	3.54e-08	FNIP2
ENSG00000026652	-1.76199	3.58e-08	AGPAT4
ENSG00000175787	-1.4234	3.61e-08	ZNF169
ENSG00000103034	-2.51083	3.64e-08	NDRG4
ENSG00000164398	-2.77416	3.65e-08	ACSL6
ENSG00000136928	-3.9234	3.65e-08	GABBR2
ENSG00000126214	-1.52656	3.66e-08	KLC1
ENSG00000182327	-1.78676	3.67e-08	GLTPD2
ENSG00000196663	-1.71806	3.77e-08	TECPR2
ENSG00000163637	-1.54585	3.85e-08	PRICKLE2
ENSG00000130876	-4.05287	3.93e-08	SLC7A10
ENSG00000103269	-2.18606	4.07e-08	RHBDL1
ENSG00000139977	-1.17938	4.13e-08	NAA30
ENSG00000007001	-2.8101	4.21e-08	UPP2
ENSG00000112782	-2.62394	4.25e-08	CLIC5
ENSG00000160326	-1.70286	4.27e-08	SLC2A6
ENSG00000169744	-2.23302	4.34e-08	LDB2
ENSG00000214517	-1.0063	4.34e-08	PPME1
ENSG00000267795	-3.14162	4.43e-08	SMIM22
ENSG00000136698	-3.21377	4.44e-08	CFC1
ENSG00000049283	-3.17168	4.5e-08	EPN3
ENSG00000075391	-1.46025	4.52e-08	RASAL2
ENSG00000104833	-4.29375	4.53e-08	TUBB4A
ENSG00000108018	-3.46641	4.57e-08	SORCS1
ENSG00000163462	-1.71955	4.59e-08	TRIM46
ENSG00000196440	-1.63505	4.61e-08	ARMCX4
ENSG00000164176	-3.59822	4.62e-08	EDIL3
ENSG00000162621	-3.55304	4.66e-08	LRRC53
ENSG00000079435	-2.2263	4.68e-08	LIPE
ENSG00000164038	-1.09704	4.74e-08	SLC9B2
ENSG00000054690	-2.76783	4.77e-08	PLEKHH1
ENSG00000157103	-2.87228	4.83e-08	SLC6A1
ENSG00000182168	-3.04946	4.86e-08	UNC5C
ENSG00000090975	-1.71732	5.01e-08	PITPNM2
ENSG00000140090	-3.14904	5.06e-08	SLC24A4
ENSG00000127870	-1.3295	5.11e-08	RNF6
ENSG00000164116	-2.23248	5.11e-08	GUCY1A1
ENSG00000100364	-1.69051	5.22e-08	KIAA0930
ENSG00000149582	-1.29525	5.22e-08	TMEM25
ENSG00000115041	-2.58848	5.25e-08	KCNIP3
ENSG00000266964	-3.42823	5.27e-08	FXYD1
ENSG00000198780	-1.89935	5.36e-08	FAM169A
ENSG00000105516	-1.63888	5.37e-08	DBP
ENSG00000275832	-1.86423	5.37e-08	ARHGAP23
ENSG00000248905	-2.28833	5.41e-08	FMN1
ENSG00000068024	-1.19438	5.54e-08	HDAC4
ENSG00000174738	-1.54442	5.59e-08	NR1D2
ENSG00000148814	-1.04165	5.59e-08	LRRC27
ENSG00000198208	-2.34378	5.65e-08	RPS6KL1
ENSG00000103415	-1.10328	5.88e-08	HMOX2
ENSG00000143858	-3.01239	5.89e-08	SYT2
ENSG00000114626	-1.34572	5.93e-08	ABTB1
ENSG00000008382	-1.01153	5.95e-08	MPND
ENSG00000168828	-2.91655	5.96e-08	OR13J1
ENSG00000169306	-3.62057	6.03e-08	IL1RAPL1
ENSG00000095574	-1.08403	6.08e-08	IKZF5
ENSG00000277758	-2.93614	6.1e-08	FO681492.1
ENSG00000007237	-2.83869	6.13e-08	GAS7
ENSG00000153956	-3.2883	6.15e-08	CACNA2D1
ENSG00000204176	-2.56538	6.26e-08	SYT15
ENSG00000099937	-3.78219	6.3e-08	SERPIND1
ENSG00000184271	-1.22333	6.36e-08	POU6F1
ENSG00000090238	-1.36281	6.38e-08	YPEL3
ENSG00000174672	-3.16183	6.4e-08	BRSK2
ENSG00000115306	-1.59282	6.52e-08	SPTBN1
ENSG00000250091	-1.85267	6.56e-08	DNAH10OS
ENSG00000215712	-1.09779	6.62e-08	TMEM242
ENSG00000130558	-3.57812	6.76e-08	OLFM1
ENSG00000257057	-4.04304	6.79e-08	C11orf97
ENSG00000126767	-1.17357	6.84e-08	ELK1
ENSG00000065923	-1.74376	6.94e-08	SLC9A7
ENSG00000150201	-3.71318	6.94e-08	FXYD4
ENSG00000111879	-1.72215	6.97e-08	FAM184A
ENSG00000152332	-1.12793	7.16e-08	UHMK1
ENSG00000196071	-4.28407	7.21e-08	OR2L13
ENSG00000197694	-1.65375	7.24e-08	SPTAN1
ENSG00000124664	-2.82231	7.27e-08	SPDEF
ENSG00000117408	-1.15144	7.32e-08	IPO13
ENSG00000163328	-1.50238	7.42e-08	GPR155
ENSG00000130479	-1.43698	7.45e-08	MAP1S
ENSG00000215041	-1.5374	7.45e-08	NEURL4
ENSG00000140945	-3.34608	7.48e-08	CDH13
ENSG00000151025	-2.44446	7.52e-08	GPR158
ENSG00000174282	-1.16103	7.54e-08	ZBTB4
ENSG00000183090	-5.10262	7.65e-08	FREM3
ENSG00000173020	-1.24766	7.71e-08	GRK2
ENSG00000143776	-1.48323	7.8e-08	CDC42BPA
ENSG00000156299	-1.54077	7.82e-08	TIAM1
ENSG00000153902	-2.87686	7.84e-08	LGI4
ENSG00000152580	-2.68456	8.01e-08	IGSF10
ENSG00000168484	-3.26658	8.08e-08	SFTPC
ENSG00000162426	-1.76182	8.09e-08	SLC45A1
ENSG00000081138	-4.53789	8.17e-08	CDH7
ENSG00000149972	-3.41854	8.2e-08	CNTN5
ENSG00000198911	-1.87624	8.23e-08	SREBF2
ENSG00000137409	-1.11699	8.31e-08	MTCH1
ENSG00000241878	-1.0504	8.36e-08	PISD
ENSG00000107929	-1.1795	8.42e-08	LARP4B
ENSG00000164970	-1.5468	8.42e-08	FAM219A
ENSG00000072201	-2.41817	8.45e-08	LNX1
ENSG00000003147	-1.66017	8.55e-08	ICA1
ENSG00000140199	-1.27822	8.61e-08	SLC12A6
ENSG00000011523	-1.05551	8.81e-08	CEP68
ENSG00000148356	-1.1938	8.92e-08	LRSAM1
ENSG00000100554	-1.17212	8.93e-08	ATP6V1D
ENSG00000254126	-3.58448	9.02e-08	CD8B2
ENSG00000145839	-2.99194	9.03e-08	IL9
ENSG00000117569	-1.42505	9.06e-08	PTBP2
ENSG00000151461	-1.35962	9.16e-08	UPF2
ENSG00000106780	-1.48598	9.16e-08	MEGF9
ENSG00000161298	-1.36565	9.21e-08	ZNF382
ENSG00000135749	-1.49947	9.43e-08	PCNX2
ENSG00000125869	-2.96195	9.75e-08	LAMP5
ENSG00000107404	-1.28299	9.76e-08	DVL1
ENSG00000167723	-1.96082	9.87e-08	TRPV3
ENSG00000091137	-2.31283	9.94e-08	SLC26A4
ENSG00000136828	-1.80508	1e-07	RALGPS1
ENSG00000169752	-2.63225	1e-07	NRG4
ENSG00000157680	-2.32284	1.02e-07	DGKI
ENSG00000100580	-1.25861	1.02e-07	TMED8
ENSG00000138347	-2.81483	1.04e-07	MYPN
ENSG00000160218	-1.60415	1.05e-07	TRAPPC10
ENSG00000090539	-1.88834	1.05e-07	CHRD
ENSG00000169085	-2.34667	1.05e-07	VXN
ENSG00000197063	-1.3518	1.05e-07	MAFG
ENSG00000145536	-3.21392	1.05e-07	ADAMTS16
ENSG00000008277	-1.70965	1.06e-07	ADAM22
ENSG00000261678	-3.80954	1.06e-07	SCRT1
ENSG00000113749	-2.56191	1.07e-07	HRH2
ENSG00000106069	-2.41597	1.09e-07	CHN2
ENSG00000006555	-3.12469	1.09e-07	TTC22
ENSG00000072518	-1.01168	1.09e-07	MARK2
ENSG00000119973	-4.24381	1.11e-07	PRLHR
ENSG00000188064	-3.47088	1.12e-07	WNT7B
ENSG00000048707	-1.62408	1.12e-07	VPS13D
ENSG00000168348	-3.93968	1.13e-07	INSM2
ENSG00000092096	-1.87912	1.13e-07	SLC22A17
ENSG00000100628	-2.63133	1.15e-07	ASB2
ENSG00000107819	-1.12586	1.17e-07	SFXN3
ENSG00000205704	-2.34706	1.18e-07	LINC00634
ENSG00000253719	-1.11927	1.18e-07	ATXN7L3B
ENSG00000172461	-3.57868	1.19e-07	FUT9
ENSG00000165572	-1.46221	1.19e-07	KBTBD6
ENSG00000213213	-1.45086	1.19e-07	CCDC183
ENSG00000120696	-1.20499	1.2e-07	KBTBD7
ENSG00000128655	-2.96897	1.2e-07	PDE11A
ENSG00000083642	-1.2386	1.21e-07	PDS5B
ENSG00000065989	-1.95422	1.22e-07	PDE4A
ENSG00000161048	-1.03478	1.23e-07	NAPEPLD
ENSG00000162409	-1.79371	1.24e-07	PRKAA2
ENSG00000196218	-2.20047	1.24e-07	RYR1
ENSG00000136813	-1.46509	1.27e-07	ECPAS
ENSG00000126500	-2.84968	1.27e-07	FLRT1
ENSG00000187446	-1.05693	1.29e-07	CHP1
ENSG00000230453	-3.84279	1.29e-07	ANKRD18B
ENSG00000233087	-1.98933	1.3e-07	RAB6D
ENSG00000148600	-2.87325	1.3e-07	CDHR1
ENSG00000111863	-3.42643	1.33e-07	ADTRP
ENSG00000170743	-3.28643	1.35e-07	SYT9
ENSG00000166863	-3.76602	1.38e-07	TAC3
ENSG00000180071	-3.93669	1.39e-07	ANKRD18A
ENSG00000184381	-1.51986	1.4e-07	PLA2G6
ENSG00000179388	-2.74598	1.42e-07	EGR3
ENSG00000125746	-1.84029	1.42e-07	EML2
ENSG00000111731	-1.01081	1.42e-07	C2CD5
ENSG00000087495	-3.45248	1.44e-07	PHACTR3
ENSG00000144161	-1.00393	1.44e-07	ZC3H8
ENSG00000115808	-1.16044	1.44e-07	STRN
ENSG00000163491	-2.02478	1.45e-07	NEK10
ENSG00000141664	-1.38657	1.47e-07	ZCCHC2
ENSG00000277494	-2.55041	1.48e-07	GPIHBP1
ENSG00000176720	-2.68004	1.49e-07	BOK
ENSG00000145147	-3.06757	1.52e-07	SLIT2
ENSG00000015592	-3.49693	1.53e-07	STMN4
ENSG00000165757	-2.10592	1.53e-07	JCAD
ENSG00000132471	-1.25826	1.54e-07	WBP2
ENSG00000179057	-1.58372	1.56e-07	IGSF22
ENSG00000187553	-2.8437	1.56e-07	CYP26C1
ENSG00000164089	-3.81398	1.59e-07	ETNPPL
ENSG00000127220	-1.39934	1.59e-07	ABHD8
ENSG00000185290	-3.62856	1.64e-07	NUPR2
ENSG00000177272	-3.28728	1.65e-07	KCNA3
ENSG00000173482	-1.79916	1.66e-07	PTPRM
ENSG00000111696	-2.06687	1.67e-07	NT5DC3
ENSG00000225526	-2.23852	1.72e-07	MKRN2OS
ENSG00000125648	-1.54253	1.72e-07	SLC25A23
ENSG00000169851	-3.43632	1.72e-07	PCDH7
ENSG00000166197	-1.06491	1.73e-07	NOLC1
ENSG00000173212	-2.82908	1.73e-07	MAB21L3
ENSG00000181191	-1.05755	1.77e-07	PJA1
ENSG00000146216	-2.24059	1.79e-07	TTBK1
ENSG00000100150	-1.1719	1.83e-07	DEPDC5
ENSG00000126822	-2.225	1.84e-07	PLEKHG3
ENSG00000099864	-2.49188	1.85e-07	PALM
ENSG00000136267	-2.95991	1.86e-07	DGKB
ENSG00000106789	-2.36152	1.92e-07	CORO2A
ENSG00000141433	-3.10586	1.92e-07	ADCYAP1
ENSG00000100379	-1.31357	1.94e-07	KCTD17
ENSG00000155846	-1.71072	1.97e-07	PPARGC1B
ENSG00000105675	-2.77347	2e-07	ATP4A
ENSG00000253598	-1.69054	2.02e-07	SLC10A5
ENSG00000274211	-1.64049	2.02e-07	SOCS7
ENSG00000125510	-2.0897	2.04e-07	OPRL1
ENSG00000074276	-2.59862	2.08e-07	CDHR2
ENSG00000065802	-1.12443	2.1e-07	ASB1
ENSG00000180176	-3.68461	2.11e-07	TH
ENSG00000143469	-2.72515	2.14e-07	SYT14
ENSG00000174453	-3.1648	2.16e-07	VWC2L
ENSG00000139725	-1.97488	2.16e-07	RHOF
ENSG00000170442	-3.01069	2.18e-07	KRT86
ENSG00000188886	-2.9439	2.18e-07	ASTL
ENSG00000170624	-3.38518	2.2e-07	SGCD
ENSG00000101846	-1.52545	2.2e-07	STS
ENSG00000037042	-1.29011	2.26e-07	TUBG2
ENSG00000169258	-2.26141	2.27e-07	GPRIN1
ENSG00000197386	-1.46591	2.28e-07	HTT
ENSG00000136100	-1.07908	2.29e-07	VPS36
ENSG00000173599	-1.56191	2.31e-07	PC
ENSG00000089220	-1.23535	2.33e-07	PEBP1
ENSG00000156463	-3.64385	2.35e-07	SH3RF2
ENSG00000169057	-1.21042	2.36e-07	MECP2
ENSG00000182698	-3.57963	2.38e-07	RESP18
ENSG00000180901	-1.17542	2.38e-07	KCTD2
ENSG00000158528	-2.46919	2.39e-07	PPP1R9A
ENSG00000166959	-3.0945	2.44e-07	MS4A8
ENSG00000198894	-1.27701	2.44e-07	CIPC
ENSG00000133687	-2.20998	2.49e-07	TMTC1
ENSG00000266524	-3.88683	2.52e-07	GDF10
ENSG00000198752	-1.82996	2.54e-07	CDC42BPB
ENSG00000091536	-2.3676	2.54e-07	MYO15A
ENSG00000105289	-2.31311	2.56e-07	TJP3
ENSG00000225556	-2.86515	2.59e-07	C2CD4D
ENSG00000071242	-1.8271	2.61e-07	RPS6KA2
ENSG00000198598	-2.94957	2.61e-07	MMP17
ENSG00000102385	-2.3435	2.64e-07	DRP2
ENSG00000090534	-2.06307	2.66e-07	THPO
ENSG00000101210	-3.52617	2.78e-07	EEF1A2
ENSG00000132975	-3.51803	2.78e-07	GPR12
ENSG00000011021	-1.50703	2.8e-07	CLCN6
ENSG00000138380	-1.0154	2.8e-07	CARF
ENSG00000182771	-2.06452	2.82e-07	GRID1
ENSG00000100207	-1.62453	2.83e-07	TCF20
ENSG00000138100	-3.14373	2.84e-07	TRIM54
ENSG00000168124	-3.1545	2.93e-07	OR1F1
ENSG00000246922	-1.87566	3e-07	UBAP1L
ENSG00000110436	-3.31147	3.01e-07	SLC1A2
ENSG00000122490	-1.0761	3.02e-07	SLC66A2
ENSG00000166183	-3.10118	3.04e-07	ASPG
ENSG00000170456	-1.46352	3.05e-07	DENND5B
ENSG00000119411	-2.90725	3.12e-07	BSPRY
ENSG00000144712	-1.34208	3.13e-07	CAND2
ENSG00000169926	-1.56196	3.14e-07	KLF13
ENSG00000122873	-1.24127	3.14e-07	CISD1
ENSG00000152102	-1.35675	3.15e-07	FAM168B
ENSG00000137449	-1.4584	3.15e-07	CPEB2
ENSG00000141837	-2.72649	3.17e-07	CACNA1A
ENSG00000080503	-1.49349	3.18e-07	SMARCA2
ENSG00000177459	-2.82033	3.18e-07	ERICH5
ENSG00000114861	-1.62981	3.19e-07	FOXP1
ENSG00000170004	-1.954	3.24e-07	CHD3
ENSG00000198964	-1.16635	3.24e-07	SGMS1
ENSG00000102078	-1.03182	3.26e-07	SLC25A14
ENSG00000137875	-2.62712	3.31e-07	BCL2L10
ENSG00000177030	-1.26213	3.32e-07	DEAF1
ENSG00000175893	-1.32155	3.35e-07	ZDHHC21
ENSG00000153495	-2.32348	3.35e-07	TEX29
ENSG00000196169	-3.05725	3.38e-07	KIF19
ENSG00000129354	-3.08664	3.46e-07	AP1M2
ENSG00000151623	-2.03325	3.51e-07	NR3C2
ENSG00000083290	-1.55176	3.54e-07	ULK2
ENSG00000104808	-2.26848	3.56e-07	DHDH
ENSG00000108231	-2.67052	3.6e-07	LGI1
ENSG00000135622	-1.84684	3.6e-07	SEMA4F
ENSG00000121753	-2.02016	3.64e-07	ADGRB2
ENSG00000182348	-3.20045	3.64e-07	ZNF804B
ENSG00000112624	-1.12883	3.73e-07	BICRAL
ENSG00000122359	-1.55382	3.73e-07	ANXA11
ENSG00000218336	-3.97682	3.83e-07	TENM3
ENSG00000129221	-2.8021	3.87e-07	AIPL1
ENSG00000128482	-1.9442	3.93e-07	RNF112
ENSG00000235098	-2.23717	3.99e-07	ANKRD65
ENSG00000075151	-1.13372	4.03e-07	EIF4G3
ENSG00000178568	-2.80149	4.05e-07	ERBB4
ENSG00000163539	-1.77476	4.09e-07	CLASP2
ENSG00000109163	-2.27851	4.15e-07	GNRHR
ENSG00000154654	-2.6786	4.22e-07	NCAM2
ENSG00000125505	-1.28431	4.26e-07	MBOAT7
ENSG00000176871	-1.05008	4.29e-07	WSB2
ENSG00000113441	-1.16644	4.3e-07	LNPEP
ENSG00000005249	-2.04712	4.37e-07	PRKAR2B
ENSG00000159871	-2.09767	4.46e-07	LYPD5
ENSG00000184984	-2.86737	4.46e-07	CHRM5
ENSG00000185386	-1.60732	4.46e-07	MAPK11
ENSG00000038295	-3.52133	4.51e-07	TLL1
ENSG00000113161	-1.37875	4.51e-07	HMGCR
ENSG00000205726	-1.35794	4.56e-07	ITSN1
ENSG00000001460	-2.39569	4.62e-07	STPG1
ENSG00000141384	-1.45731	4.62e-07	TAF4B
ENSG00000135541	-1.25432	4.64e-07	AHI1
ENSG00000237515	-3.09047	4.64e-07	SHISA9
ENSG00000141258	-1.52554	4.75e-07	SGSM2
ENSG00000078687	-1.66942	4.85e-07	TNRC6C
ENSG00000184226	-2.15555	4.91e-07	PCDH9
ENSG00000158186	-1.30737	4.92e-07	MRAS
ENSG00000143126	-1.9588	4.94e-07	CELSR2
ENSG00000104435	-4.57864	4.95e-07	STMN2
ENSG00000127995	-1.08153	4.97e-07	CASD1
ENSG00000010319	-2.1744	5.07e-07	SEMA3G
ENSG00000116539	-1.32818	5.11e-07	ASH1L
ENSG00000269067	-3.87209	5.13e-07	ZNF728
ENSG00000204186	-2.06145	5.13e-07	ZDBF2
ENSG00000102290	-4.3892	5.39e-07	PCDH11X
ENSG00000152377	-3.42928	5.39e-07	SPOCK1
ENSG00000079313	-1.33048	5.4e-07	REXO1
ENSG00000100246	-1.20549	5.53e-07	DNAL4
ENSG00000180921	-2.29209	5.57e-07	FAM83H
ENSG00000169271	-4.00782	5.58e-07	HSPB3
ENSG00000100412	-1.39585	5.63e-07	ACO2
ENSG00000049759	-1.78118	5.69e-07	NEDD4L
ENSG00000196233	-1.21625	5.69e-07	LCOR
ENSG00000185823	-2.64876	5.71e-07	NPAP1
[truncated: 1,708 more rows]

## Sheet: up-regulated mRNA
Up-regulated mRNAs in GBM tissues compared to normal samples
ID-gene	logFC	adj.P.Val	symbol gene
ENSG00000188375	3.55199	5.08e-24	H3-5
ENSG00000196604	5.2504	1.21e-23	POTEF
ENSG00000188219	5.20783	2.39e-21	POTEE
ENSG00000253506	3.71712	1.93e-20	NACA2
ENSG00000196834	4.12279	1.21e-18	POTEI
ENSG00000065135	1.83393	1.97e-17	GNAI3
ENSG00000026025	3.54699	4.21e-17	VIM
ENSG00000224578	2.75415	9.15e-17	HNRNPA1P48
ENSG00000163041	2.87151	2.35e-16	H3-3A
ENSG00000140931	3.13924	3.5e-16	CMTM3
ENSG00000065978	2.37232	4.07e-16	YBX1
ENSG00000253626	3.64194	9e-16	EIF5AL1
ENSG00000113140	3.01195	1.54e-15	SPARC
ENSG00000140988	2.35793	2.26e-15	RPS2
ENSG00000089157	2.82824	1.24e-14	RPLP0
ENSG00000123374	3.43345	2.53e-14	CDK2
ENSG00000138180	5.14326	3.52e-14	CEP55
ENSG00000154545	4.58817	3.54e-14	MAGED4
ENSG00000222038	4.0181	3.64e-14	POTEJ
ENSG00000179172	3.53179	1.26e-13	HNRNPCL1
ENSG00000101367	1.45169	1.6e-13	MAPRE1
ENSG00000205609	2.80786	4.21e-13	EIF3CL
ENSG00000129173	6.19635	5.02e-13	E2F8
ENSG00000080986	5.78115	7.19e-13	NDC80
ENSG00000117362	1.41738	1.35e-12	APH1A
ENSG00000011304	1.95545	1.87e-12	PTBP1
ENSG00000112984	6.38019	1.98e-12	KIF20A
ENSG00000171848	6.62563	2.13e-12	RRM2
ENSG00000004455	1.8298	2.37e-12	AK2
ENSG00000136518	2.5935	2.58e-12	ACTL6A
ENSG00000115163	5.69725	2.65e-12	CENPA
ENSG00000166483	3.98965	2.84e-12	WEE1
ENSG00000173457	2.87935	2.9e-12	PPP1R14B
ENSG00000124508	2.13026	3.02e-12	BTN2A2
ENSG00000177426	2.7644	3.15e-12	TGIF1
ENSG00000204628	1.87563	3.23e-12	RACK1
ENSG00000103202	1.88267	4.03e-12	NME4
ENSG00000188060	4.49616	4.14e-12	RAB42
ENSG00000180574	3.44607	7.28e-12	EIF2S3B
ENSG00000181104	4.52525	8.43e-12	F2R
ENSG00000126787	6.84655	1.1e-11	DLGAP5
ENSG00000179304	3.27616	1.24e-11	FAM156B
ENSG00000102218	2.32365	1.33e-11	RP2
ENSG00000146410	3.25127	1.37e-11	MTFR2
ENSG00000143622	1.48763	1.5e-11	RIT1
ENSG00000030066	1.63779	1.6e-11	NUP160
ENSG00000137404	3.1401	1.81e-11	NRM
ENSG00000187840	3.45074	1.84e-11	EIF4EBP1
ENSG00000146143	2.32031	1.97e-11	PRIM2
ENSG00000105011	5.61574	2.07e-11	ASF1B
ENSG00000112977	1.50526	2.09e-11	DAP
ENSG00000146425	2.57514	2.23e-11	DYNLT1
ENSG00000108518	1.85252	2.41e-11	PFN1
ENSG00000184661	5.55197	2.51e-11	CDCA2
ENSG00000091317	1.88476	2.52e-11	CMTM6
ENSG00000156508	2.12782	2.56e-11	EEF1A1
ENSG00000123485	5.73897	2.71e-11	HJURP
ENSG00000064961	1.82589	2.72e-11	HMG20B
ENSG00000149923	1.71246	2.74e-11	PPP4C
ENSG00000058262	1.58847	2.78e-11	SEC61A1
ENSG00000109805	5.82182	3.02e-11	NCAPG
ENSG00000139350	2.09028	3.1e-11	NEDD1
ENSG00000133639	1.84629	3.11e-11	BTG1
ENSG00000132646	2.41097	3.44e-11	PCNA
ENSG00000169679	5.05609	3.65e-11	BUB1
ENSG00000243317	1.86755	3.68e-11	STMP1
ENSG00000121621	4.35989	4.12e-11	KIF18A
ENSG00000116478	1.49875	4.21e-11	HDAC1
ENSG00000175063	7.15535	4.56e-11	UBE2C
ENSG00000118193	5.1596	4.81e-11	KIF14
ENSG00000103855	2.54138	5.46e-11	CD276
ENSG00000055070	1.38857	6.72e-11	SZRD1
ENSG00000116833	4.45603	6.73e-11	NR5A2
ENSG00000141756	2.75517	6.74e-11	FKBP10
ENSG00000157191	1.88217	8.56e-11	NECAP2
ENSG00000164111	2.66249	9.22e-11	ANXA5
ENSG00000105137	2.551	9.74e-11	SYDE1
ENSG00000183255	1.55439	1.06e-10	PTTG1IP
ENSG00000138413	2.38023	1.43e-10	IDH1
ENSG00000165304	6.49272	1.56e-10	MELK
ENSG00000178999	6.30734	1.58e-10	AURKB
ENSG00000101773	2.43401	1.84e-10	RBBP8
ENSG00000198353	4.83253	1.84e-10	HOXC4
ENSG00000135451	6.07918	2.07e-10	TROAP
ENSG00000168078	6.95817	2.29e-10	PBK
ENSG00000118705	1.49373	2.33e-10	RPN2
ENSG00000159131	1.22021	2.61e-10	GART
ENSG00000104365	1.18791	2.62e-10	IKBKB
ENSG00000284753	2.71747	2.74e-10	EEF1AKMT4
ENSG00000117519	2.23265	3.18e-10	CNN3
ENSG00000068001	2.17863	3.2e-10	HYAL2
ENSG00000233954	2.31323	3.34e-10	UQCRHL
ENSG00000000003	2.81607	3.47e-10	TSPAN6
ENSG00000198225	2.16304	3.51e-10	FKBP1C
ENSG00000155660	2.463	3.52e-10	PDIA4
ENSG00000180198	2.53392	4.02e-10	RCC1
ENSG00000131747	7.11517	4.07e-10	TOP2A
ENSG00000137812	4.86764	4.15e-10	KNL1
ENSG00000068489	2.69263	4.52e-10	PRR11
ENSG00000085840	3.95669	4.7e-10	ORC1
ENSG00000088930	1.41181	4.72e-10	XRN2
ENSG00000205581	1.37359	5.04e-10	HMGN1
ENSG00000156970	4.94066	5.34e-10	BUB1B
ENSG00000165891	4.70038	5.95e-10	E2F7
ENSG00000129810	4.86583	6.04e-10	SGO1
ENSG00000072506	1.60625	6.54e-10	HSD17B10
ENSG00000155366	2.24377	6.59e-10	RHOC
ENSG00000104147	3.75841	7.07e-10	OIP5
ENSG00000154839	4.77289	7.48e-10	SKA1
ENSG00000125871	1.61339	7.61e-10	MGME1
ENSG00000169105	2.37179	8.06e-10	CHST14
ENSG00000138794	2.27996	8.13e-10	CASP6
ENSG00000172380	2.23416	8.35e-10	GNG12
ENSG00000169299	1.59623	8.39e-10	PGM2
ENSG00000154309	1.5966	9.04e-10	DISP1
ENSG00000189057	5.65463	9.44e-10	FAM111B
ENSG00000165501	2.5135	9.94e-10	LRR1
ENSG00000149257	3.62824	9.96e-10	SERPINH1
ENSG00000106462	4.2649	1.04e-09	EZH2
ENSG00000041982	4.05988	1.09e-09	TNC
ENSG00000123219	4.33874	1.11e-09	CENPK
ENSG00000187498	4.65128	1.11e-09	COL4A1
ENSG00000116157	2.89424	1.13e-09	GPX7
ENSG00000117262	1.26755	1.17e-09	GPR89A
ENSG00000187735	1.30917	1.2e-09	TCEA1
ENSG00000111247	3.29826	1.23e-09	RAD51AP1
ENSG00000165490	3.41721	1.27e-09	DDIAS
ENSG00000090889	4.69733	1.28e-09	KIF4A
ENSG00000093009	5.34998	1.47e-09	CDC45
ENSG00000128708	1.33548	1.61e-09	HAT1
ENSG00000213719	3.16408	1.68e-09	CLIC1
ENSG00000075218	4.90209	1.78e-09	GTSE1
ENSG00000151846	1.98408	1.9e-09	PABPC3
ENSG00000167553	3.84906	1.91e-09	TUBA1C
ENSG00000143545	2.99703	2e-09	RAB13
ENSG00000000460	1.85585	2.01e-09	C1orf112
ENSG00000140682	3.36487	2.11e-09	TGFB1I1
ENSG00000155561	1.5603	2.11e-09	NUP205
ENSG00000172936	2.24168	2.21e-09	MYD88
ENSG00000171320	4.76092	2.25e-09	ESCO2
ENSG00000177602	4.13257	2.35e-09	HASPIN
ENSG00000157456	5.09795	2.45e-09	CCNB2
ENSG00000158402	4.66932	2.84e-09	CDC25C
ENSG00000140612	1.65181	2.96e-09	SEC11A
ENSG00000123136	1.82201	3.09e-09	DDX39A
ENSG00000183765	2.55986	3.12e-09	CHEK2
ENSG00000163430	2.60602	3.13e-09	FSTL1
ENSG00000166130	2.82488	3.2e-09	IKBIP
ENSG00000104870	2.19078	3.32e-09	FCGRT
ENSG00000091986	3.21704	3.34e-09	CCDC80
ENSG00000101057	7.33018	3.37e-09	MYBL2
ENSG00000002586	2.9458	3.48e-09	CD99
ENSG00000151725	4.78748	3.57e-09	CENPU
ENSG00000089685	6.34094	3.67e-09	BIRC5
ENSG00000110492	3.83825	4.24e-09	MDK
ENSG00000170312	4.60834	4.46e-09	CDK1
ENSG00000146112	1.82289	4.57e-09	PPP1R18
ENSG00000144354	3.97194	4.6e-09	CDCA7
ENSG00000168883	1.04919	5.14e-09	USP39
ENSG00000159110	1.47954	5.91e-09	IFNAR2
ENSG00000171657	5.0922	6.07e-09	GPR82
ENSG00000117318	3.20174	6.08e-09	ID3
ENSG00000176393	1.34582	6.14e-09	RNPEP
ENSG00000198885	3.07898	6.52e-09	ITPRIPL1
ENSG00000138376	2.20897	6.7e-09	BARD1
ENSG00000119004	1.09765	6.81e-09	CYP20A1
ENSG00000115825	1.54416	7.08e-09	PRKD3
ENSG00000113732	2.01065	7.26e-09	ATP6V0E1
ENSG00000057252	1.63486	7.32e-09	SOAT1
ENSG00000149554	2.86832	7.35e-09	CHEK1
ENSG00000047230	1.46068	7.38e-09	CTPS2
ENSG00000007968	5.23445	8.05e-09	E2F2
ENSG00000145703	4.1045	8.17e-09	IQGAP2
ENSG00000112742	4.81879	8.46e-09	TTK
ENSG00000166803	4.48579	8.55e-09	PCLAF
ENSG00000115318	2.16036	8.6e-09	LOXL3
ENSG00000164934	1.50566	8.71e-09	DCAF13
ENSG00000147403	1.77245	8.75e-09	RPL10
ENSG00000164818	1.68235	8.75e-09	DNAAF5
ENSG00000136240	1.71735	9.06e-09	KDELR2
ENSG00000132688	3.24081	9.48e-09	NES
ENSG00000142945	4.53747	9.73e-09	KIF2C
ENSG00000145386	3.97027	1.06e-08	CCNA2
ENSG00000164104	2.15571	1.13e-08	HMGB2
ENSG00000108406	1.28708	1.24e-08	DHX40
ENSG00000122565	1.51042	1.35e-08	CBX3
ENSG00000051180	3.5368	1.37e-08	RAD51
ENSG00000141510	2.48559	1.42e-08	TP53
ENSG00000112079	1.6149	1.5e-08	STK38
ENSG00000129195	6.42813	1.55e-08	PIMREG
ENSG00000105483	1.39716	1.56e-08	CARD8
ENSG00000188428	1.40676	1.57e-08	BLOC1S5
ENSG00000176087	1.11269	1.63e-08	SLC35A4
ENSG00000075188	1.83368	1.64e-08	NUP37
ENSG00000135476	4.14704	1.7e-08	ESPL1
ENSG00000186871	3.51368	1.9e-08	ERCC6L
ENSG00000141543	1.05712	1.98e-08	EIF4A3
ENSG00000115457	5.43202	2.01e-08	IGFBP2
ENSG00000168779	8.33657	2.04e-08	SHOX2
ENSG00000177917	1.60377	2.04e-08	ARL6IP6
ENSG00000068784	1.26203	2.14e-08	SRBD1
ENSG00000166801	2.36521	2.19e-08	FAM111A
ENSG00000086991	3.95002	2.23e-08	NOX4
ENSG00000175792	1.33901	2.45e-08	RUVBL1
ENSG00000166710	2.38064	2.5e-08	B2M
ENSG00000237649	5.20018	2.57e-08	KIFC1
ENSG00000141971	1.66619	2.62e-08	MVB12A
ENSG00000147140	1.12669	2.63e-08	NONO
ENSG00000143476	4.58596	2.69e-08	DTL
ENSG00000125991	1.52012	2.74e-08	ERGIC3
ENSG00000005075	1.67797	2.86e-08	POLR2J
ENSG00000137807	3.93342	2.88e-08	KIF23
ENSG00000185480	2.46576	3.02e-08	PARPBP
ENSG00000122786	2.08528	3.04e-08	CALD1
ENSG00000197093	2.30135	3.05e-08	GAL3ST4
ENSG00000182718	3.77753	3.12e-08	ANXA2
ENSG00000109674	4.04079	3.27e-08	NEIL3
ENSG00000156869	3.16391	3.3e-08	FRRS1
ENSG00000168256	1.42398	3.37e-08	NKIRAS2
ENSG00000123131	2.68872	3.48e-08	PRDX4
ENSG00000168476	1.82054	3.59e-08	REEP4
ENSG00000179750	4.64322	3.59e-08	APOBEC3B
ENSG00000114988	1.2802	3.7e-08	LMAN2L
ENSG00000158163	1.88932	3.82e-08	DZIP1L
ENSG00000116132	2.65512	3.89e-08	PRRX1
ENSG00000270882	3.95153	4.13e-08	H4C14
ENSG00000143228	4.1657	4.16e-08	NUF2
ENSG00000182552	1.32605	4.32e-08	RWDD4
ENSG00000164938	1.78364	4.44e-08	TP53INP1
ENSG00000147604	1.45085	4.48e-08	RPL7
ENSG00000168385	1.19847	4.59e-08	SEPTIN2
ENSG00000100439	1.85429	4.6e-08	ABHD4
ENSG00000235272	2.23751	4.61e-08	RAMACL
ENSG00000065328	4.41679	4.66e-08	MCM10
ENSG00000144043	1.12703	4.72e-08	TEX261
ENSG00000114978	1.41857	4.77e-08	MOB1A
ENSG00000166263	1.50601	4.84e-08	STXBP4
ENSG00000166881	1.67276	4.94e-08	NEMP1
ENSG00000147065	2.14304	5.11e-08	MSN
ENSG00000072571	3.80311	5.2e-08	HMMR
ENSG00000214160	1.34147	5.29e-08	ALG3
ENSG00000138085	1.98005	5.34e-08	ATRAID
ENSG00000118894	1.23707	5.39e-08	EEF2KMT
ENSG00000134419	2.2433	5.4e-08	RPS15A
ENSG00000070756	1.44028	5.43e-08	PABPC1
ENSG00000162244	1.77959	5.44e-08	RPL29
ENSG00000069869	1.93955	5.45e-08	NEDD4
ENSG00000121644	1.71894	5.49e-08	DESI2
ENSG00000128602	2.74942	5.53e-08	SMO
ENSG00000181163	1.29103	5.63e-08	NPM1
ENSG00000115128	1.23682	5.67e-08	SF3B6
ENSG00000111328	1.56406	5.69e-08	CDK2AP1
ENSG00000184384	1.98205	5.82e-08	MAML2
ENSG00000136982	1.83126	5.85e-08	DSCC1
ENSG00000169607	3.87024	5.91e-08	CKAP2L
ENSG00000214114	2.02591	5.92e-08	MYCBP
ENSG00000182963	2.2026	6.01e-08	GJC1
ENSG00000102393	1.47252	6.04e-08	GLA
ENSG00000163479	1.7904	6.38e-08	SSR2
ENSG00000197965	1.45114	6.38e-08	MPZL1
ENSG00000168393	2.19817	6.55e-08	DTYMK
ENSG00000183742	3.67135	6.59e-08	MACC1
ENSG00000091128	3.41791	6.9e-08	LAMB4
ENSG00000182199	1.84826	7.17e-08	SHMT2
ENSG00000168268	2.57885	7.22e-08	NT5DC2
ENSG00000235376	2.66112	7.26e-08	RPEL1
ENSG00000164610	1.49075	7.69e-08	RP9
ENSG00000115129	2.33534	7.82e-08	TP53I3
ENSG00000198826	3.02894	7.89e-08	ARHGAP11A
ENSG00000158710	2.94485	7.89e-08	TAGLN2
ENSG00000168246	1.23285	7.95e-08	UBTD2
ENSG00000132256	2.7656	7.99e-08	TRIM5
ENSG00000104626	1.99767	8.04e-08	ERI1
ENSG00000198464	1.52913	8.21e-08	ZNF480
ENSG00000115414	3.24455	8.61e-08	FN1
ENSG00000129116	1.8623	8.63e-08	PALLD
ENSG00000131351	2.05017	9.03e-08	HAUS8
ENSG00000090924	2.68596	9.05e-08	PLEKHG2
ENSG00000168028	2.00559	9.32e-08	RPSA
ENSG00000108828	1.48398	9.81e-08	VAT1
ENSG00000127863	3.57201	9.81e-08	TNFRSF19
ENSG00000131269	1.1202	1.02e-07	ABCB7
ENSG00000150433	1.93424	1.03e-07	TMEM218
ENSG00000168884	1.44927	1.08e-07	TNIP2
ENSG00000050405	2.54237	1.09e-07	LIMA1
ENSG00000106355	1.67312	1.09e-07	LSM5
ENSG00000111206	4.46245	1.11e-07	FOXM1
ENSG00000161654	1.02418	1.12e-07	LSM12
ENSG00000177119	1.95978	1.13e-07	ANO6
ENSG00000087586	3.01822	1.19e-07	AURKA
ENSG00000137310	3.13589	1.22e-07	TCF19
ENSG00000134871	3.5491	1.22e-07	COL4A2
ENSG00000131475	1.23049	1.22e-07	VPS25
ENSG00000122783	1.22579	1.27e-07	CYREN
ENSG00000067167	1.63101	1.28e-07	TRAM1
ENSG00000119203	1.01222	1.28e-07	CPSF3
ENSG00000214194	1.67911	1.31e-07	SMIM30
ENSG00000134910	1.13222	1.31e-07	STT3A
ENSG00000168887	1.15115	1.35e-07	C2orf68
ENSG00000175895	1.65484	1.35e-07	PLEKHF2
ENSG00000126453	2.61594	1.36e-07	BCL2L12
ENSG00000131944	1.57735	1.41e-07	FAAP24
ENSG00000154920	2.94834	1.43e-07	EME1
ENSG00000134690	3.87999	1.46e-07	CDCA8
ENSG00000159063	1.07968	1.48e-07	ALG8
ENSG00000102384	2.76532	1.5e-07	CENPI
ENSG00000169084	2.16552	1.54e-07	DHRSX
ENSG00000163453	2.90863	1.56e-07	IGFBP7
ENSG00000181038	1.1576	1.56e-07	METTL23
ENSG00000183474	1.56128	1.61e-07	GTF2H2C
ENSG00000237441	1.08595	1.65e-07	RGL2
ENSG00000100162	3.72093	1.66e-07	CENPM
ENSG00000100297	2.04503	1.67e-07	MCM5
ENSG00000244038	1.25456	1.69e-07	DDOST
ENSG00000143183	1.17593	1.71e-07	TMCO1
ENSG00000051341	3.02528	1.72e-07	POLQ
ENSG00000125733	1.9426	1.78e-07	TRIP10
ENSG00000066279	4.48715	1.84e-07	ASPM
ENSG00000026508	3.36311	1.92e-07	CD44
ENSG00000174021	2.20435	1.94e-07	GNG5
ENSG00000148773	5.56228	1.97e-07	MKI67
ENSG00000169919	1.93888	1.97e-07	GUSB
ENSG00000112655	2.33957	1.98e-07	PTK7
ENSG00000198604	1.91968	1.98e-07	BAZ1A
ENSG00000120992	2.1264	1.99e-07	LYPLA1
ENSG00000222036	2.88663	1.99e-07	POTEM
ENSG00000139354	3.35299	2.11e-07	GAS2L3
ENSG00000173085	1.46514	2.15e-07	COQ2
ENSG00000196262	1.47281	2.22e-07	PPIA
ENSG00000099385	1.31952	2.36e-07	BCL7C
ENSG00000164611	3.44012	2.53e-07	PTTG1
ENSG00000187537	2.85707	2.6e-07	POTEG
ENSG00000104915	1.26705	2.62e-07	STX10
ENSG00000101346	1.57436	2.68e-07	POFUT1
ENSG00000080839	1.79826	2.69e-07	RBL1
ENSG00000169604	1.75762	2.7e-07	ANTXR1
ENSG00000117399	4.23743	2.74e-07	CDC20
ENSG00000092470	2.74892	2.78e-07	WDR76
ENSG00000066379	1.88836	2.8e-07	POLR1H
ENSG00000023697	1.72802	2.83e-07	DERA
ENSG00000132661	2.30944	2.89e-07	NXT1
ENSG00000145425	2.39129	2.9e-07	RPS3A
ENSG00000139146	3.58823	2.91e-07	SINHCAF
ENSG00000174371	3.47154	2.95e-07	EXO1
ENSG00000129474	2.86157	2.99e-07	AJUBA
ENSG00000171241	2.68947	3.08e-07	SHCBP1
ENSG00000123975	3.56376	3.21e-07	CKS2
ENSG00000181826	1.36588	3.21e-07	RELL1
ENSG00000130958	1.71688	3.34e-07	SLC35D2
ENSG00000024526	3.6365	3.42e-07	DEPDC1
ENSG00000113658	1.15425	3.56e-07	SMAD5
ENSG00000136231	5.65723	3.59e-07	IGF2BP3
ENSG00000120334	1.81277	3.65e-07	CENPL
ENSG00000186063	1.19866	3.77e-07	AIDA
ENSG00000138785	1.12349	3.79e-07	INTS12
ENSG00000151239	1.44037	3.84e-07	TWF1
ENSG00000197894	1.11956	3.96e-07	ADH5
ENSG00000170892	1.26755	3.99e-07	TSEN34
ENSG00000136247	1.33404	4e-07	ZDHHC4
ENSG00000100504	2.99242	4.05e-07	PYGL
ENSG00000139618	2.5017	4.07e-07	BRCA2
ENSG00000155438	1.04795	4.09e-07	NIFK
ENSG00000115758	1.86632	4.11e-07	ODC1
ENSG00000130313	1.37484	4.12e-07	PGLS
ENSG00000139921	1.58931	4.27e-07	TMX1
ENSG00000127947	1.44918	4.29e-07	PTPN12
ENSG00000157227	3.50334	4.29e-07	MMP14
ENSG00000162889	1.24647	4.39e-07	MAPKAPK2
ENSG00000125753	1.66554	4.4e-07	VASP
ENSG00000121152	3.74561	4.42e-07	NCAPH
ENSG00000196981	1.54588	4.77e-07	WDR5B
ENSG00000197958	1.58392	4.83e-07	RPL12
ENSG00000164244	1.07365	4.84e-07	PRRC1
ENSG00000135862	2.63203	5.01e-07	LAMC1
ENSG00000146574	1.64394	5.18e-07	CCZ1B
ENSG00000112029	2.39215	5.19e-07	FBXO5
ENSG00000187243	2.44214	5.2e-07	MAGED4B
ENSG00000088325	3.60028	5.39e-07	TPX2
ENSG00000133131	1.64662	5.52e-07	MORC4
ENSG00000188610	2.14197	5.61e-07	FAM72B
ENSG00000275713	4.43031	5.79e-07	H2BC9
ENSG00000206503	2.36268	5.87e-07	HLA-A
ENSG00000116962	3.18015	5.93e-07	NID1
ENSG00000170779	2.56187	5.98e-07	CDCA4
ENSG00000006634	2.39437	6.01e-07	DBF4
ENSG00000198960	1.34836	6.09e-07	ARMCX6
ENSG00000081320	2.22415	6.2e-07	STK17B
ENSG00000049541	1.62419	6.26e-07	RFC2
ENSG00000198830	1.64976	6.35e-07	HMGN2
ENSG00000179241	1.82275	6.43e-07	LDLRAD3
ENSG00000165480	3.7434	6.48e-07	SKA3
ENSG00000136868	1.14095	6.49e-07	SLC31A1
ENSG00000105372	1.91577	6.7e-07	RPS19
ENSG00000125319	1.97276	6.76e-07	HROB
ENSG00000133937	6.13151	6.89e-07	GSC
ENSG00000140030	3.76251	6.95e-07	GPR65
ENSG00000119686	2.32077	7e-07	FLVCR2
ENSG00000152240	2.20531	7.08e-07	HAUS1
ENSG00000078061	1.06467	7.16e-07	ARAF
ENSG00000088298	1.69352	7.2e-07	EDEM2
ENSG00000166997	1.73829	7.25e-07	CNPY4
ENSG00000215784	2.27856	7.38e-07	FAM72D
ENSG00000141429	1.11459	7.5e-07	GALNT1
ENSG00000133136	2.33783	7.5e-07	GNG5P2
ENSG00000143977	2.11526	7.52e-07	SNRPG
ENSG00000079150	2.27771	7.68e-07	FKBP7
ENSG00000169504	1.79925	7.77e-07	CLIC4
ENSG00000161888	4.0319	7.9e-07	SPC24
ENSG00000181938	1.92078	7.95e-07	GINS3
ENSG00000121577	1.67977	8.01e-07	POPDC2
ENSG00000144554	2.62646	8.49e-07	FANCD2
ENSG00000145220	1.21598	8.57e-07	LYAR
ENSG00000147536	2.19989	8.71e-07	GINS4
ENSG00000171469	1.38961	8.72e-07	ZNF561
ENSG00000204264	2.63658	8.74e-07	PSMB8
ENSG00000254598	1.92698	8.76e-07	CSNK2A3
ENSG00000105991	5.80854	8.86e-07	HOXA1
ENSG00000100479	2.58779	8.87e-07	POLE2
ENSG00000164105	1.43609	8.93e-07	SAP30
ENSG00000170961	3.86382	8.97e-07	HAS2
ENSG00000145050	1.62384	8.99e-07	MANF
ENSG00000134901	2.17455	9e-07	POGLUT2
ENSG00000140262	1.86994	9.07e-07	TCF12
ENSG00000182952	1.19605	9.3e-07	HMGN4
ENSG00000101294	1.17272	9.74e-07	HM13
ENSG00000115282	1.15481	9.89e-07	TTC31
ENSG00000144791	2.0849	9.9e-07	LIMD1
ENSG00000153896	1.19843	1.01e-06	ZNF599
ENSG00000067955	1.18439	1.01e-06	CBFB
ENSG00000170266	1.38731	1.01e-06	GLB1
ENSG00000198918	2.35193	1.02e-06	RPL39
ENSG00000198856	2.01701	1.04e-06	OSTC
ENSG00000239887	2.87682	1.05e-06	C1orf226
ENSG00000152253	3.55503	1.07e-06	SPC25
ENSG00000101440	3.30258	1.07e-06	ASIP
ENSG00000198876	1.14506	1.1e-06	DCAF12
ENSG00000085719	1.24937	1.1e-06	CPNE3
ENSG00000121005	3.22611	1.11e-06	CRISPLD1
ENSG00000106803	1.25657	1.11e-06	SEC61B
ENSG00000011143	1.04462	1.14e-06	MKS1
ENSG00000135046	3.82322	1.16e-06	ANXA1
ENSG00000181924	1.37954	1.17e-06	COA4
ENSG00000068697	1.45423	1.18e-06	LAPTM4A
ENSG00000065911	2.80072	1.2e-06	MTHFD2
ENSG00000156482	1.37182	1.21e-06	RPL30
ENSG00000269713	1.52496	1.23e-06	NBPF9
ENSG00000018699	1.00111	1.25e-06	TTC27
ENSG00000105640	2.09528	1.31e-06	RPL18A
ENSG00000153044	2.65079	1.31e-06	CENPH
ENSG00000181885	2.50622	1.32e-06	CLDN7
ENSG00000204852	1.53634	1.33e-06	TCTN1
ENSG00000175183	3.02848	1.34e-06	CSRP2
ENSG00000113368	3.27311	1.34e-06	LMNB1
ENSG00000165689	1.20136	1.38e-06	ENTR1
ENSG00000082153	1.04821	1.42e-06	BZW1
ENSG00000189050	1.51913	1.43e-06	RNFT1
ENSG00000213988	2.59532	1.46e-06	ZNF90
ENSG00000168890	1.38814	1.46e-06	TMEM150A
ENSG00000163535	2.15759	1.51e-06	SGO2
ENSG00000198064	2.84249	1.57e-06	NPIPB13
ENSG00000091879	3.89534	1.6e-06	ANGPT2
ENSG00000168487	2.19013	1.61e-06	BMP1
ENSG00000149483	1.12004	1.61e-06	TMEM138
ENSG00000135211	1.45548	1.63e-06	TMEM60
ENSG00000198346	1.33711	1.63e-06	ZNF813
ENSG00000164713	1.47817	1.67e-06	BRI3
ENSG00000138792	3.29364	1.7e-06	ENPEP
ENSG00000106554	1.10381	1.73e-06	CHCHD3
ENSG00000115268	1.48684	1.73e-06	RPS15
ENSG00000124641	1.57024	1.75e-06	MED20
ENSG00000154640	1.639	1.84e-06	BTG3
ENSG00000156171	1.45096	1.86e-06	DRAM2
ENSG00000113719	1.11276	1.88e-06	ERGIC1
ENSG00000163157	2.20966	1.93e-06	TMOD4
ENSG00000115325	1.42845	1.97e-06	DOK1
ENSG00000134802	2.4825	1.98e-06	SLC43A3
ENSG00000186625	1.09358	1.98e-06	KATNA1
ENSG00000106004	8.09186	2e-06	HOXA5
ENSG00000169223	1.25949	2e-06	LMAN2
ENSG00000153574	1.11741	2.02e-06	RPIA
ENSG00000115866	1.01846	2.03e-06	DARS1
ENSG00000196924	2.30354	2.03e-06	FLNA
ENSG00000106628	1.19994	2.13e-06	POLD2
ENSG00000110700	1.53025	2.15e-06	RPS13
ENSG00000163785	1.16397	2.16e-06	RYK
ENSG00000236334	2.95083	2.2e-06	PPIAL4G
ENSG00000026950	1.76025	2.25e-06	BTN3A1
ENSG00000115183	1.43062	2.27e-06	TANC1
ENSG00000055147	1.0405	2.27e-06	FAM114A2
ENSG00000171428	2.44651	2.33e-06	NAT1
ENSG00000168938	2.66164	2.38e-06	PPIC
ENSG00000100558	3.12952	2.4e-06	PLEK2
ENSG00000136492	3.09075	2.42e-06	BRIP1
ENSG00000180879	1.56655	2.46e-06	SSR4
ENSG00000138496	2.16639	2.48e-06	PARP9
ENSG00000111602	2.27586	2.49e-06	TIMELESS
ENSG00000121552	4.39482	2.49e-06	CSTA
ENSG00000112312	2.01912	2.52e-06	GMNN
ENSG00000011198	1.11556	2.54e-06	ABHD5
ENSG00000164587	1.69903	2.54e-06	RPS14
ENSG00000230667	1.71286	2.57e-06	SETSIP
ENSG00000060688	1.2476	2.57e-06	SNRNP40
ENSG00000164749	2.99446	2.58e-06	HNF4G
ENSG00000168374	1.22639	2.59e-06	ARF4
ENSG00000169756	1.60846	2.61e-06	LIMS1
ENSG00000167900	3.00326	2.67e-06	TK1
ENSG00000127314	1.67275	2.73e-06	RAP1B
ENSG00000197056	1.13174	2.77e-06	ZMYM1
ENSG00000167397	1.83695	2.84e-06	VKORC1
ENSG00000166794	1.56854	2.84e-06	PPIB
ENSG00000126246	2.14869	2.97e-06	IGFLR1
ENSG00000147274	1.00974	3.03e-06	RBMX
ENSG00000129680	1.92189	3.04e-06	MAP7D3
ENSG00000158169	1.89171	3.07e-06	FANCC
ENSG00000172037	1.79765	3.21e-06	LAMB2
ENSG00000112118	1.56613	3.25e-06	MCM3
ENSG00000169813	1.02278	3.25e-06	HNRNPF
ENSG00000132109	2.11593	3.3e-06	TRIM21
ENSG00000186395	1.67392	3.31e-06	KRT10
ENSG00000166526	1.12029	3.32e-06	ZNF3
ENSG00000179218	1.29725	3.37e-06	CALR
ENSG00000139343	1.20141	3.37e-06	SNRPF
ENSG00000112773	2.87326	3.38e-06	TENT5A
ENSG00000128595	1.87031	3.39e-06	CALU
ENSG00000162493	3.90105	3.39e-06	PDPN
ENSG00000134825	1.40065	3.52e-06	TMEM258
ENSG00000114480	1.90969	3.53e-06	GBE1
ENSG00000122694	1.98655	3.57e-06	GLIPR2
ENSG00000164117	1.25498	3.63e-06	FBXO8
ENSG00000102158	1.54279	3.7e-06	MAGT1
ENSG00000064490	1.28336	3.72e-06	RFXANK
ENSG00000243364	2.22017	3.72e-06	EFNA4
ENSG00000206053	1.3512	3.73e-06	JPT2
ENSG00000177697	2.19406	3.79e-06	CD151
ENSG00000184304	1.58633	3.89e-06	PRKD1
ENSG00000169230	1.30901	3.91e-06	PRELID1
ENSG00000142856	1.65021	3.99e-06	ITGB3BP
ENSG00000168461	1.48007	4.03e-06	RAB31
ENSG00000135404	1.95514	4.06e-06	CD63
ENSG00000163191	2.9878	4.11e-06	S100A11
ENSG00000168994	1.75284	4.18e-06	PXDC1
ENSG00000162695	1.12927	4.35e-06	SLC30A7
ENSG00000128513	1.25988	4.36e-06	POT1
ENSG00000176971	1.89849	4.37e-06	FIBIN
ENSG00000137869	4.25236	4.45e-06	CYP19A1
ENSG00000167785	1.35143	4.45e-06	ZNF558
ENSG00000071564	1.77382	4.47e-06	TCF3
ENSG00000120519	1.03713	4.52e-06	SLC10A7
ENSG00000234745	2.36171	4.52e-06	HLA-B
ENSG00000174851	1.17558	4.54e-06	YIF1A
ENSG00000105948	1.83338	4.55e-06	TTC26
ENSG00000185624	1.36759	4.57e-06	P4HB
ENSG00000087245	3.46002	4.58e-06	MMP2
ENSG00000087088	1.38229	4.62e-06	BAX
ENSG00000133740	1.62967	4.68e-06	E2F5
ENSG00000166484	1.26435	4.73e-06	MAPK7
ENSG00000141696	1.62541	4.78e-06	P3H4
ENSG00000106268	1.62596	4.8e-06	NUDT1
ENSG00000111665	2.36225	4.84e-06	CDCA3
ENSG00000178202	2.20349	4.87e-06	POGLUT3
ENSG00000163002	1.29345	5.12e-06	NUP35
ENSG00000276043	4.05398	5.24e-06	UHRF1
ENSG00000197275	1.7402	5.39e-06	RAD54B
ENSG00000144034	1.08076	5.42e-06	TPRKB
ENSG00000143815	1.31673	5.48e-06	LBR
ENSG00000123609	2.38731	5.54e-06	NMI
ENSG00000131153	2.925	5.59e-06	GINS2
ENSG00000108784	1.25835	5.69e-06	NAGLU
ENSG00000087077	2.02551	5.82e-06	TRIP6
ENSG00000166797	1.52088	5.9e-06	CIAO2A
ENSG00000170876	1.03005	5.9e-06	TMEM43
ENSG00000020633	2.51104	5.98e-06	RUNX3
ENSG00000088035	1.61061	6.07e-06	ALG6
ENSG00000137509	1.78836	6.3e-06	PRCP
ENSG00000120708	4.48553	6.38e-06	TGFBI
ENSG00000035499	3.09089	6.51e-06	DEPDC1B
ENSG00000106144	1.5859	6.51e-06	CASP2
ENSG00000140451	2.91786	6.55e-06	PIF1
ENSG00000106028	1.16679	6.57e-06	SSBP1
ENSG00000177352	1.00551	6.66e-06	CCDC71
ENSG00000196757	1.37152	6.68e-06	ZNF700
ENSG00000030582	1.56847	6.69e-06	GRN
ENSG00000104408	1.28969	6.79e-06	EIF3E
ENSG00000111348	2.01301	6.8e-06	ARHGDIB
ENSG00000118707	2.14994	6.83e-06	TGIF2
ENSG00000160783	1.27179	6.86e-06	PMF1
ENSG00000276380	2.31801	6.94e-06	UBE2NL
ENSG00000113657	1.70524	7.02e-06	DPYSL3
ENSG00000140455	1.26367	7.08e-06	USP3
ENSG00000121966	2.73476	7.11e-06	CXCR4
ENSG00000177674	1.81418	7.14e-06	AGTRAP
ENSG00000198721	1.34506	7.29e-06	ECI2
ENSG00000110077	4.08193	7.31e-06	MS4A6A
ENSG00000168995	3.30486	7.34e-06	SIGLEC7
ENSG00000244509	3.12963	7.37e-06	APOBEC3C
ENSG00000214274	2.43667	7.4e-06	ANG
ENSG00000104774	1.78833	7.41e-06	MAN2B1
ENSG00000129696	1.07563	7.46e-06	TTI2
ENSG00000275395	4.07448	7.46e-06	FCGBP
ENSG00000283632	3.7618	7.49e-06	EXOC3L2
ENSG00000108298	1.13637	7.56e-06	RPL19
ENSG00000183684	1.08645	7.57e-06	ALYREF
ENSG00000181481	1.94605	7.62e-06	RNF135
ENSG00000060138	2.06283	7.64e-06	YBX3
ENSG00000166788	1.12047	7.65e-06	SAAL1
ENSG00000101888	1.89578	7.69e-06	NXT2
ENSG00000111481	1.00711	7.78e-06	COPZ1
ENSG00000173207	2.16627	7.79e-06	CKS1B
ENSG00000005471	2.0502	7.83e-06	ABCB4
ENSG00000105287	1.46562	7.88e-06	PRKD2
ENSG00000177954	1.4926	7.89e-06	RPS27
ENSG00000171863	1.79226	8.03e-06	RPS7
ENSG00000231989	2.06119	8.19e-06	PPP1R2B
ENSG00000117543	1.22984	8.43e-06	DPH5
ENSG00000229453	4.22223	8.43e-06	SPINK8
ENSG00000176890	2.56818	8.46e-06	TYMS
ENSG00000166508	1.8888	8.47e-06	MCM7
ENSG00000182612	1.85449	8.68e-06	TSPAN10
ENSG00000049449	1.66953	8.68e-06	RCN1
ENSG00000123353	1.54995	9.17e-06	ORMDL2
ENSG00000141349	1.10248	9.23e-06	G6PC3
ENSG00000088882	3.96499	9.3e-06	CPXM1
ENSG00000078081	2.77277	9.3e-06	LAMP3
ENSG00000168411	1.40709	9.33e-06	RFWD3
ENSG00000112299	3.56456	9.38e-06	VNN1
ENSG00000183856	3.15406	9.51e-06	IQGAP3
ENSG00000075420	2.1087	9.91e-06	FNDC3B
ENSG00000186470	2.63069	1.02e-05	BTN3A2
ENSG00000013810	2.81525	1.02e-05	TACC3
ENSG00000185338	3.27645	1.03e-05	SOCS1
ENSG00000213694	2.50088	1.03e-05	S1PR3
ENSG00000181458	3.55151	1.04e-05	TMEM45A
ENSG00000146833	1.52308	1.04e-05	TRIM4
ENSG00000249751	2.6148	1.05e-05	ECSCR
ENSG00000006327	3.83184	1.05e-05	TNFRSF12A
ENSG00000119326	1.71074	1.05e-05	CTNNAL1
ENSG00000204392	1.73064	1.06e-05	LSM2
ENSG00000214706	1.16281	1.06e-05	IFRD2
ENSG00000105438	1.18659	1.07e-05	KDELR1
ENSG00000213625	1.0623	1.07e-05	LEPROT
ENSG00000188015	3.57136	1.08e-05	S100A3
ENSG00000167081	1.78824	1.08e-05	PBX3
ENSG00000106397	1.73529	1.1e-05	PLOD3
ENSG00000111145	1.87275	1.11e-05	ELK3
ENSG00000198951	1.47765	1.13e-05	NAGA
ENSG00000117650	3.26134	1.13e-05	NEK2
ENSG00000114738	1.40688	1.15e-05	MAPKAPK3
ENSG00000121578	1.1273	1.17e-05	B4GALT4
ENSG00000215817	2.14072	1.17e-05	ZC3H11B
ENSG00000106330	1.18518	1.17e-05	MOSPD3
ENSG00000177600	1.30446	1.19e-05	RPLP2
ENSG00000136122	1.53308	1.19e-05	BORA
ENSG00000137135	2.39208	1.21e-05	ARHGEF39
ENSG00000125691	1.18449	1.22e-05	RPL23
ENSG00000139083	1.31694	1.22e-05	ETV6
ENSG00000103852	1.15341	1.24e-05	TTC23
ENSG00000076003	1.48039	1.24e-05	MCM6
ENSG00000154721	1.50724	1.24e-05	JAM2
ENSG00000162894	2.56562	1.26e-05	FCMR
ENSG00000113810	2.29085	1.26e-05	SMC4
ENSG00000186185	3.93806	1.27e-05	KIF18B
ENSG00000122026	1.62401	1.28e-05	RPL21
ENSG00000102007	3.76286	1.3e-05	PLP2
ENSG00000004864	1.15437	1.3e-05	SLC25A13
ENSG00000253250	2.34998	1.31e-05	C8orf88
ENSG00000049192	2.47811	1.31e-05	ADAMTS6
ENSG00000135486	1.01956	1.32e-05	HNRNPA1
ENSG00000163297	2.40581	1.35e-05	ANTXR2
ENSG00000198429	1.56763	1.36e-05	ZNF69
ENSG00000182628	1.05808	1.37e-05	SKA2
ENSG00000143621	1.07276	1.39e-05	ILF2
ENSG00000105559	3.11564	1.4e-05	PLEKHA4
ENSG00000143870	1.41337	1.4e-05	PDIA6
ENSG00000134028	7.28063	1.4e-05	ADAMDEC1
ENSG00000270231	1.93709	1.42e-05	NBPF8
ENSG00000161800	1.76355	1.43e-05	RACGAP1
ENSG00000018408	2.49638	1.43e-05	WWTR1
ENSG00000163808	3.04728	1.44e-05	KIF15
ENSG00000184635	1.90356	1.44e-05	ZNF93
ENSG00000132507	1.0442	1.46e-05	EIF5A
ENSG00000167775	1.4649	1.46e-05	CD320
ENSG00000273983	4.70585	1.47e-05	H3C8
ENSG00000116815	2.60751	1.47e-05	CD58
ENSG00000228474	1.50039	1.48e-05	OST4
ENSG00000105939	1.46557	1.51e-05	ZC3HAV1
ENSG00000137575	1.04737	1.52e-05	SDCBP
ENSG00000148303	1.40879	1.55e-05	RPL7A
ENSG00000149273	1.611	1.55e-05	RPS3
ENSG00000164294	4.4055	1.57e-05	GPX8
ENSG00000185475	1.39501	1.57e-05	TMEM179B
ENSG00000243244	3.04295	1.58e-05	STON1
ENSG00000137818	1.40412	1.59e-05	RPLP1
ENSG00000144843	1.77544	1.6e-05	ADPRH
ENSG00000142541	1.57425	1.61e-05	RPL13A
ENSG00000083845	1.93588	1.62e-05	RPS5
ENSG00000134057	2.68945	1.63e-05	CCNB1
ENSG00000204287	2.80634	1.64e-05	HLA-DRA
ENSG00000177721	2.85945	1.65e-05	ANXA2R
ENSG00000136938	1.11385	1.65e-05	ANP32B
ENSG00000197448	1.35596	1.65e-05	GSTK1
ENSG00000101003	2.38948	1.69e-05	GINS1
ENSG00000162627	1.5878	1.69e-05	SNX7
ENSG00000108479	1.67081	1.71e-05	GALK1
ENSG00000235750	3.1686	1.72e-05	KIAA0040
ENSG00000116670	1.68244	1.72e-05	MAD2L2
ENSG00000101052	1.20789	1.73e-05	IFT52
ENSG00000176142	1.30717	1.8e-05	TMEM39A
ENSG00000149548	1.74146	1.82e-05	CCDC15
ENSG00000167272	1.28239	1.82e-05	POP5
ENSG00000038945	3.55373	1.83e-05	MSR1
ENSG00000196954	2.76915	1.83e-05	CASP4
ENSG00000130208	3.70665	1.87e-05	APOC1
ENSG00000101608	1.93547	1.9e-05	MYL12A
ENSG00000176105	1.20126	1.91e-05	YES1
ENSG00000198001	1.35214	1.94e-05	IRAK4
ENSG00000120370	1.15703	1.95e-05	GORAB
ENSG00000270276	3.27611	1.95e-05	H4C15
ENSG00000151665	1.17014	1.96e-05	PIGF
ENSG00000102174	2.19014	2.01e-05	PHEX
ENSG00000083444	1.66366	2.02e-05	PLOD1
ENSG00000168002	1.3121	2.05e-05	POLR2G
ENSG00000182481	1.1586	2.1e-05	KPNA2
ENSG00000126756	1.55555	2.13e-05	UXT
ENSG00000197763	1.21544	2.15e-05	TXNRD3
ENSG00000167543	1.45411	2.16e-05	TP53I13
ENSG00000003436	3.84111	2.19e-05	TFPI
ENSG00000164649	2.9227	2.2e-05	CDCA7L
ENSG00000115107	3.67292	2.23e-05	STEAP3
ENSG00000123080	3.13313	2.25e-05	CDKN2C
ENSG00000042493	2.25306	2.28e-05	CAPG
ENSG00000155368	1.98895	2.28e-05	DBI
ENSG00000156509	3.13696	2.28e-05	FBXO43
ENSG00000163918	1.52321	2.32e-05	RFC4
ENSG00000124562	1.12721	2.32e-05	SNRPC
ENSG00000105193	1.61868	2.32e-05	RPS16
ENSG00000164305	1.46617	2.33e-05	CASP3
ENSG00000175857	3.12785	2.37e-05	GAPT
ENSG00000101384	2.29746	2.38e-05	JAG1
ENSG00000119333	1.65152	2.39e-05	DYNC2I2
ENSG00000247595	1.2076	2.39e-05	SPTY2D1OS
ENSG00000198522	1.17309	2.41e-05	GPN1
ENSG00000067182	1.73902	2.42e-05	TNFRSF1A
ENSG00000166851	2.99041	2.42e-05	PLK1
ENSG00000179627	2.37947	2.42e-05	ZBTB42
ENSG00000091436	1.20278	2.46e-05	MAP3K20
ENSG00000123473	1.89781	2.46e-05	STIL
ENSG00000164306	1.17228	2.5e-05	PRIMPOL
ENSG00000179921	2.25457	2.5e-05	GPBAR1
ENSG00000228716	1.74675	2.52e-05	DHFR
ENSG00000158092	1.06273	2.52e-05	NCK1
ENSG00000119655	2.17494	2.55e-05	NPC2
ENSG00000102699	1.33008	2.56e-05	PARP4
ENSG00000142937	1.52817	2.58e-05	RPS8
ENSG00000084093	1.23587	2.64e-05	REST
ENSG00000125810	2.91606	2.64e-05	CD93
ENSG00000133874	2.40152	2.65e-05	RNF122
ENSG00000167695	1.52473	2.68e-05	TLCD3A
ENSG00000134686	1.06931	2.69e-05	PHC2
ENSG00000135269	2.04265	2.69e-05	TES
ENSG00000163840	1.96355	2.71e-05	DTX3L
ENSG00000138160	2.58333	2.72e-05	KIF11
ENSG00000105612	1.27603	2.73e-05	DNASE2
ENSG00000100060	1.98252	2.73e-05	MFNG
ENSG00000197646	3.49112	2.73e-05	PDCD1LG2
ENSG00000092607	3.30072	2.74e-05	TBX15
ENSG00000259207	3.25523	2.75e-05	ITGB3
ENSG00000196550	1.79002	2.79e-05	FAM72A
ENSG00000161638	2.72701	2.82e-05	ITGA5
ENSG00000106799	1.2943	2.84e-05	TGFBR1
ENSG00000185222	1.28491	2.85e-05	TCEAL9
ENSG00000069493	1.61982	2.87e-05	CLEC2D
ENSG00000139734	2.01472	2.92e-05	DIAPH3
ENSG00000129675	1.47874	2.94e-05	ARHGEF6
ENSG00000048342	1.1591	2.99e-05	CC2D2A
ENSG00000214787	3.49896	3e-05	MS4A4E
ENSG00000124570	1.23114	3.02e-05	SERPINB6
ENSG00000031691	1.50344	3.02e-05	CENPQ
ENSG00000164920	4.47017	3.03e-05	OSR2
ENSG00000107020	1.5364	3.04e-05	PLGRKT
ENSG00000170142	1.09997	3.05e-05	UBE2E1
ENSG00000196787	2.70821	3.1e-05	H2AC11
ENSG00000142227	3.31836	3.1e-05	EMP3
ENSG00000152977	2.59278	3.13e-05	ZIC1
ENSG00000038210	1.2835	3.14e-05	PI4K2B
ENSG00000188305	2.26032	3.16e-05	PEAK3
ENSG00000106484	3.29015	3.16e-05	MEST
ENSG00000118655	1.049	3.17e-05	DCLRE1B
ENSG00000065320	2.41855	3.19e-05	NTN1
ENSG00000182117	1.49387	3.27e-05	NOP10
ENSG00000172354	1.00944	3.31e-05	GNB2
ENSG00000265972	1.63543	3.31e-05	TXNIP
ENSG00000120802	1.42046	3.37e-05	TMPO
ENSG00000151876	1.60994	3.39e-05	FBXO4
ENSG00000162430	1.58521	3.39e-05	SELENON
ENSG00000143570	1.3651	3.44e-05	SLC39A1
ENSG00000103187	1.3583	3.49e-05	COTL1
ENSG00000134531	2.673	3.49e-05	EMP1
ENSG00000126391	1.04068	3.54e-05	FRMD8
ENSG00000147689	2.96879	3.58e-05	FAM83A
ENSG00000231500	1.78426	3.61e-05	RPS18
ENSG00000142534	1.52993	3.61e-05	RPS11
ENSG00000197956	2.40868	3.63e-05	S100A6
ENSG00000125995	1.8522	3.63e-05	ROMO1
ENSG00000185527	2.17479	3.63e-05	PDE6G
ENSG00000230797	1.62578	3.66e-05	YY2
ENSG00000115541	1.31433	3.7e-05	HSPE1
ENSG00000051620	1.49192	3.73e-05	HEBP2
ENSG00000124098	1.03406	3.8e-05	FAM210B
ENSG00000143851	2.48264	3.84e-05	PTPN7
ENSG00000111801	1.85142	3.89e-05	BTN3A3
ENSG00000144713	1.38992	3.92e-05	RPL32
ENSG00000185664	2.38022	4.16e-05	PMEL
ENSG00000156802	1.78445	4.21e-05	ATAD2
ENSG00000038427	1.74459	4.34e-05	VCAN
ENSG00000196754	2.66514	4.35e-05	S100A2
ENSG00000087266	1.25316	4.38e-05	SH3BP2
ENSG00000118961	1.00793	4.39e-05	LDAH
ENSG00000049540	2.55223	4.45e-05	ELN
ENSG00000049860	1.53215	4.46e-05	HEXB
ENSG00000167460	1.47242	4.5e-05	TPM4
ENSG00000171425	1.3367	4.5e-05	ZNF581
ENSG00000118855	1.24405	4.58e-05	MFSD1
ENSG00000164543	2.04094	4.6e-05	STK17A
ENSG00000171227	2.70506	4.61e-05	TMEM37
ENSG00000129925	1.21905	4.62e-05	PGAP6
ENSG00000076248	1.00925	4.65e-05	UNG
ENSG00000205129	2.58176	4.65e-05	C4orf47
ENSG00000106560	2.31481	4.67e-05	GIMAP2
ENSG00000122406	1.4003	4.69e-05	RPL5
ENSG00000101844	1.06614	4.76e-05	ATG4A
ENSG00000184898	1.26841	4.77e-05	RBM43
ENSG00000188001	2.3024	4.88e-05	TPRG1
ENSG00000109743	2.17857	4.98e-05	BST1
ENSG00000233927	1.21529	4.98e-05	RPS28
ENSG00000198242	1.11062	4.98e-05	RPL23A
ENSG00000203812	3.9571	5.01e-05	H2AC18
ENSG00000161921	1.84962	5.05e-05	CXCL16
ENSG00000075131	1.12009	5.08e-05	TIPIN
ENSG00000167930	1.05353	5.09e-05	FAM234A
ENSG00000158714	3.8597	5.14e-05	SLAMF8
ENSG00000011028	2.63023	5.17e-05	MRC2
ENSG00000159556	3.5822	5.21e-05	ISL2
ENSG00000173535	2.7649	5.23e-05	TNFRSF10C
ENSG00000183386	1.40913	5.3e-05	FHL3
ENSG00000137710	1.17474	5.31e-05	RDX
ENSG00000127922	1.07977	5.31e-05	SEM1
ENSG00000197451	1.03209	5.41e-05	HNRNPAB
ENSG00000153250	1.74553	5.42e-05	RBMS1
ENSG00000065485	2.27127	5.5e-05	PDIA5
ENSG00000188321	1.03157	5.55e-05	ZNF559
ENSG00000144579	1.05405	5.55e-05	CTDSP1
ENSG00000165071	3.15386	5.64e-05	TMEM71
ENSG00000270629	1.78052	5.65e-05	NBPF14
ENSG00000180061	3.5175	5.72e-05	TMEM150B
ENSG00000173281	2.34089	5.79e-05	PPP1R3B
ENSG00000114450	1.28226	5.82e-05	GNB4
ENSG00000159840	1.78677	5.84e-05	ZYX
ENSG00000130309	1.42978	5.91e-05	COLGALT1
ENSG00000156587	1.28969	5.92e-05	UBE2L6
ENSG00000128709	7.65312	5.95e-05	HOXD9
ENSG00000006468	2.11096	6e-05	ETV1
ENSG00000051128	1.2391	6.12e-05	HOMER3
ENSG00000134291	1.80926	6.12e-05	TMEM106C
ENSG00000092841	1.51507	6.12e-05	MYL6
ENSG00000154016	1.8275	6.15e-05	GRAP
ENSG00000198805	1.55621	6.16e-05	PNP
ENSG00000143252	1.0269	6.21e-05	SDHC
ENSG00000149418	3.49478	6.25e-05	ST14
ENSG00000155363	1.43966	6.33e-05	MOV10
ENSG00000167842	1.03178	6.36e-05	MIS12
ENSG00000221838	1.07479	6.39e-05	AP4M1
ENSG00000163565	2.06418	6.42e-05	IFI16
ENSG00000165895	1.4551	6.44e-05	ARHGAP42
ENSG00000105672	1.87322	6.47e-05	ETV2
ENSG00000172340	1.11332	6.49e-05	SUCLG2
ENSG00000086666	1.25368	6.49e-05	ZFAND6
ENSG00000117091	3.38352	6.54e-05	CD48
ENSG00000109705	5.67377	6.55e-05	NKX3-2
ENSG00000019582	2.20918	6.79e-05	CD74
ENSG00000176842	5.12765	6.83e-05	IRX5
ENSG00000182185	1.10458	6.86e-05	RAD51B
ENSG00000074219	2.9821	6.87e-05	TEAD2
ENSG00000145246	1.35285	6.9e-05	ATP10D
ENSG00000149743	1.12325	6.91e-05	TRPT1
ENSG00000140525	2.27688	6.96e-05	FANCI
ENSG00000140511	2.08548	6.98e-05	HAPLN3
ENSG00000132481	1.83708	6.99e-05	TRIM47
ENSG00000171421	1.30094	7.03e-05	MRPL36
ENSG00000214063	1.4352	7.05e-05	TSPAN4
ENSG00000105997	7.0145	7.14e-05	HOXA3
ENSG00000106305	1.01166	7.19e-05	AIMP2
ENSG00000172062	1.02944	7.23e-05	SMN1
ENSG00000135406	2.97146	7.28e-05	PRPH
ENSG00000100644	1.49379	7.32e-05	HIF1A
ENSG00000138600	1.14355	7.38e-05	SPPL2A
ENSG00000105856	1.07851	7.38e-05	HBP1
ENSG00000231389	2.48864	7.4e-05	HLA-DPA1
ENSG00000184216	1.00528	7.41e-05	IRAK1
ENSG00000204525	1.9979	7.44e-05	HLA-C
ENSG00000144476	1.82479	7.47e-05	ACKR3
ENSG00000188523	4.96392	7.53e-05	CFAP77
ENSG00000150779	1.63647	7.57e-05	TIMM8B
ENSG00000138778	2.48727	7.6e-05	CENPE
ENSG00000070950	1.37501	7.6e-05	RAD18
ENSG00000141753	2.25635	7.6e-05	IGFBP4
ENSG00000161929	2.49332	7.65e-05	SCIMP
ENSG00000158869	2.69715	7.68e-05	FCER1G
ENSG00000168679	2.87329	7.69e-05	SLC16A4
ENSG00000157510	2.74653	7.72e-05	AFAP1L1
ENSG00000117385	1.70197	7.75e-05	P3H1
ENSG00000139974	1.38022	7.82e-05	SLC38A6
ENSG00000125457	1.06639	7.86e-05	MIF4GD
ENSG00000169902	1.60312	7.98e-05	TPST1
ENSG00000196230	1.11817	8.03e-05	TUBB
ENSG00000131732	1.06047	8.04e-05	ZCCHC9
ENSG00000128050	1.24109	8.15e-05	PAICS
ENSG00000240065	2.5716	8.19e-05	PSMB9
ENSG00000106211	1.76065	8.23e-05	HSPB1
ENSG00000111199	2.40892	8.29e-05	TRPV4
ENSG00000175879	7.03815	8.3e-05	HOXD8
ENSG00000174428	1.24973	8.35e-05	GTF2IRD2B
ENSG00000100097	2.11767	8.37e-05	LGALS1
ENSG00000143553	1.24348	8.44e-05	SNAPIN
ENSG00000010292	1.19667	8.46e-05	NCAPD2
ENSG00000272196	3.61287	8.46e-05	H2AC19
ENSG00000184445	1.84016	8.55e-05	KNTC1
ENSG00000155465	2.328	8.7e-05	SLC7A7
ENSG00000117500	1.00861	8.7e-05	TMED5
ENSG00000143384	1.02738	8.89e-05	MCL1
ENSG00000198715	1.53015	8.89e-05	GLMP
ENSG00000111684	1.22954	8.97e-05	LPCAT3
ENSG00000130332	1.48918	8.99e-05	LSM7
ENSG00000204397	3.14853	9.03e-05	CARD16
ENSG00000213523	1.05537	9.03e-05	SRA1
ENSG00000104081	2.14621	9.05e-05	BMF
ENSG00000129562	1.13909	9.05e-05	DAD1
ENSG00000188313	2.11888	9.06e-05	PLSCR1
ENSG00000165512	1.04942	9.08e-05	ZNF22
ENSG00000205542	1.50575	9.1e-05	TMSB4X
ENSG00000002549	1.27803	9.12e-05	LAP3
ENSG00000197757	5.76722	9.13e-05	HOXC6
ENSG00000198755	1.28594	9.28e-05	RPL10A
ENSG00000185262	1.40151	9.37e-05	UBALD2
ENSG00000179021	1.00658	9.38e-05	C3orf38
ENSG00000162645	2.87163	9.38e-05	GBP2
ENSG00000106006	5.31824	9.41e-05	HOXA6
ENSG00000185686	5.57861	9.43e-05	PRAME
ENSG00000071243	1.07869	9.45e-05	ING3
ENSG00000012048	1.57123	9.57e-05	BRCA1
ENSG00000223865	2.31968	9.66e-05	HLA-DPB1
ENSG00000188493	1.05683	9.73e-05	C19orf54
ENSG00000278828	2.82575	9.74e-05	H3C10
ENSG00000071539	2.03972	9.86e-05	TRIP13
ENSG00000015568	1.79298	9.98e-05	RGPD5
ENSG00000165029	1.90309	0.0001	ABCA1
ENSG00000256269	1.16782	0.000100181	HMBS
ENSG00000112039	1.32373	0.000100284	FANCE
ENSG00000162777	2.49544	0.000100369	DENND2D
ENSG00000179051	1.10112	0.000100731	RCC2
ENSG00000119403	1.64854	0.000100731	PHF19
ENSG00000204257	2.38807	0.00010448	HLA-DMA
ENSG00000122952	2.18891	0.000104952	ZWINT
ENSG00000091732	1.18646	0.000105633	ZC3HC1
ENSG00000106991	1.58687	0.000107322	ENG
ENSG00000160917	1.02414	0.000107935	CPSF4
ENSG00000243716	2.06942	0.000108237	NPIPB5
ENSG00000139832	2.13142	0.000108457	RAB20
ENSG00000163064	7.60344	0.000108856	EN1
ENSG00000175938	1.18781	0.000109037	ORAI3
ENSG00000106066	2.99178	0.000109135	CPVL
ENSG00000163482	1.38381	0.000109183	STK36
ENSG00000189376	1.24667	0.000109995	C8orf76
ENSG00000205208	1.25241	0.000111652	C4orf46
ENSG00000105677	1.13028	0.000112785	TMEM147
ENSG00000198056	1.44312	0.000112837	PRIM1
ENSG00000180855	1.08125	0.000113624	ZNF443
ENSG00000260027	6.755	0.00011607	HOXB7
ENSG00000180871	3.069	0.000118081	CXCR2
ENSG00000157326	1.46096	0.000118705	DHRS4
ENSG00000184500	2.75043	0.000118911	PROS1
ENSG00000143947	1.22847	0.000119114	RPS27A
ENSG00000037241	1.19867	0.000119124	RPL26L1
ENSG00000198034	1.29834	0.00012162	RPS4X
ENSG00000141179	1.20314	0.000121652	PCTP
ENSG00000105281	2.18006	0.000122791	SLC1A5
ENSG00000138449	2.40232	0.000123648	SLC40A1
ENSG00000197256	1.71755	0.000124217	KANK2
ENSG00000181449	1.79429	0.000125825	SOX2
ENSG00000137752	2.65565	0.000126362	CASP1
ENSG00000150093	1.53719	0.000126362	ITGB1
ENSG00000136997	2.18293	0.000126487	MYC
ENSG00000087237	2.15632	0.000127887	CETP
ENSG00000136048	2.01801	0.000128418	DRAM1
ENSG00000157150	3.94408	0.000129092	TIMP4
ENSG00000106638	1.00074	0.000130184	TBL2
ENSG00000204444	1.5133	0.000130615	APOM
ENSG00000075234	1.35518	0.000131043	TTC38
ENSG00000030110	1.11018	0.000131856	BAK1
ENSG00000115232	2.79882	0.000133135	ITGA4
ENSG00000105355	1.52586	0.00013487	PLIN3
ENSG00000102265	3.09251	0.0001363	TIMP1
ENSG00000196584	2.15888	0.00013685	XRCC2
ENSG00000125835	1.35502	0.000137556	SNRPB
ENSG00000168528	3.37805	0.000138378	SERINC2
ENSG00000069011	7.19493	0.000138478	PITX1
ENSG00000039560	1.66154	0.000139374	RAI14
ENSG00000166523	4.01137	0.000139842	CLEC4E
ENSG00000119969	2.18887	0.000139842	HELLS
ENSG00000158473	2.48477	0.000139885	CD1D
ENSG00000164683	1.54831	0.000140695	HEY1
ENSG00000128710	8.11639	0.000141254	HOXD10
ENSG00000090776	1.44011	0.000141827	EFNB1
ENSG00000186451	2.64738	0.000144458	SPATA12
ENSG00000163879	2.082	0.000145089	DNALI1
ENSG00000164889	1.47256	0.000145684	SLC4A2
ENSG00000133048	4.85049	0.000145842	CHI3L1
ENSG00000183072	7.84901	0.000145842	NKX2-5
ENSG00000138780	1.06125	0.000146018	GSTCD
ENSG00000251493	2.87318	0.000147071	FOXD1
ENSG00000084207	1.14713	0.000147676	GSTP1
ENSG00000015413	5.58226	0.000148761	DPEP1
ENSG00000117228	3.11335	0.000149181	GBP1
ENSG00000089692	2.21317	0.000149762	LAG3
ENSG00000213741	1.58403	0.000153027	RPS29
ENSG00000120656	1.0395	0.000153725	TAF12
ENSG00000182545	2.99547	0.000154917	RNASE10
ENSG00000102359	4.51008	0.000155868	SRPX2
ENSG00000253293	7.27993	0.00015666	HOXA10
ENSG00000174547	1.21232	0.000157362	MRPL11
ENSG00000277150	2.36037	0.000158037	F8A3
ENSG00000159147	1.18178	0.000159998	DONSON
ENSG00000160124	1.04126	0.000161143	CCDC58
ENSG00000159128	1.1277	0.000162061	IFNGR2
ENSG00000176974	1.14873	0.000162074	SHMT1
ENSG00000126778	3.64127	0.000163256	SIX1
ENSG00000159055	1.06503	0.000164269	MIS18A
ENSG00000163132	1.6801	0.000164392	MSX1
ENSG00000101000	2.25445	0.000164627	PROCR
ENSG00000134242	2.40082	0.000167824	PTPN22
ENSG00000172086	1.1001	0.000168966	KRCC1
ENSG00000168394	2.05461	0.000168996	TAP1
ENSG00000204611	1.07127	0.000170525	ZNF616
ENSG00000172123	2.12663	0.000173761	SLFN12
ENSG00000153485	1.02792	0.000174552	TMEM251
ENSG00000094804	2.11968	0.000176275	CDC6
ENSG00000114346	1.56713	0.000176553	ECT2
ENSG00000271425	1.63928	0.000177268	NBPF10
ENSG00000122483	1.52995	0.000177783	CCDC18
ENSG00000175567	1.99445	0.000179733	UCP2
ENSG00000183010	1.58945	0.000181378	PYCR1
ENSG00000196466	1.00834	0.000181409	ZNF799
ENSG00000164045	2.36841	0.000182024	CDC25A
ENSG00000168615	1.65689	0.000182196	ADAM9
ENSG00000114779	1.27154	0.000182721	ABHD14B
ENSG00000155254	1.8393	0.000182761	MARVELD1
ENSG00000159189	2.228	0.000183066	C1QC
ENSG00000176624	1.0659	0.000184835	MEX3C
ENSG00000213949	2.06686	0.000187115	ITGA1
ENSG00000101928	1.00711	0.000187925	MOSPD1
ENSG00000117724	3.17976	0.000189915	CENPF
ENSG00000162738	1.66398	0.000190746	VANGL2
ENSG00000162618	1.91269	0.000191763	ADGRL4
ENSG00000135097	1.60559	0.000193912	MSI1
ENSG00000100300	1.79595	0.00019542	TSPO
ENSG00000133112	1.50207	0.000195769	TPT1
ENSG00000137563	1.56098	0.000195819	GGH
ENSG00000173369	2.33526	0.000195873	C1QB
ENSG00000174564	1.50639	0.000196592	IL20RB
ENSG00000139289	1.80492	0.000198088	PHLDA1
ENSG00000188643	2.13427	0.000199762	S100A16
ENSG00000185803	1.06705	0.000202307	SLC52A2
ENSG00000175538	2.12679	0.000203801	KCNE3
ENSG00000106009	1.07538	0.000205174	BRAT1
ENSG00000196653	1.18991	0.00020649	ZNF502
ENSG00000103966	1.50354	0.00021032	EHD4
ENSG00000122642	1.64983	0.000211276	FKBP9
ENSG00000256235	2.8208	0.000212373	SMIM3
ENSG00000109861	2.32176	0.000213587	CTSC
ENSG00000162873	3.21503	0.000214013	KLHDC8A
ENSG00000163694	2.58487	0.00021453	RBM47
ENSG00000121068	2.29029	0.00021693	TBX2
ENSG00000240344	1.14122	0.000221418	PPIL3
ENSG00000197712	1.66442	0.000222794	FAM114A1
ENSG00000106003	2.39439	0.000224422	LFNG
ENSG00000171960	1.04319	0.000226493	PPIH
ENSG00000168040	1.13378	0.000226758	FADD
ENSG00000187140	5.14065	0.000229069	FOXD3
ENSG00000187474	3.53788	0.000231473	FPR3
ENSG00000127533	3.00399	0.000231547	F2RL3
ENSG00000170891	3.23429	0.000233264	CYTL1
ENSG00000197696	3.24464	0.000234125	NMB
ENSG00000100106	1.10374	0.000235336	TRIOBP
ENSG00000129235	1.42043	0.000235417	TXNDC17
ENSG00000254535	2.24476	0.000235928	PABPC4L
ENSG00000110079	3.60744	0.000238689	MS4A4A
ENSG00000105928	1.24659	0.000239437	GSDME
ENSG00000005469	1.6178	0.000241469	CROT
ENSG00000127564	2.4794	0.000242122	PKMYT1
ENSG00000263956	1.04722	0.000244578	NBPF11
ENSG00000182899	1.24235	0.000246111	RPL35A
ENSG00000239672	1.52003	0.000248137	NME1
ENSG00000240583	3.52178	0.000248144	AQP1
ENSG00000174807	2.97455	0.000249355	CD248
ENSG00000158201	1.13567	0.000250717	ABHD3
ENSG00000117122	3.91869	0.000252298	MFAP2
ENSG00000175445	3.08151	0.000255615	LPL
ENSG00000155659	3.20182	0.000258059	VSIG4
ENSG00000167526	1.06099	0.000261469	RPL13
ENSG00000125885	1.48945	0.00026379	MCM8
ENSG00000166889	1.03946	0.00026768	PATL1
ENSG00000186522	1.12652	0.000271309	SEPTIN10
ENSG00000184162	1.25504	0.000277743	NR2C2AP
ENSG00000135437	2.20039	0.000277963	RDH5
ENSG00000100219	1.35058	0.000281113	XBP1
ENSG00000143226	2.67723	0.000281421	FCGR2A
ENSG00000189046	1.17634	0.000283749	ALKBH2
ENSG00000072864	1.02792	0.000284531	NDE1
ENSG00000197747	2.98794	0.000284662	S100A10
ENSG00000175193	1.00746	0.000285734	PARL
ENSG00000108679	1.64465	0.000290253	LGALS3BP
ENSG00000166441	1.31682	0.000290803	RPL27A
ENSG00000092036	1.17869	0.000290931	HAUS4
ENSG00000185499	2.30698	0.000291538	MUC1
ENSG00000233276	1.57766	0.0002916	GPX1
ENSG00000173894	2.78774	0.000293889	CBX2
ENSG00000254726	3.45489	0.000294477	MEX3A
ENSG00000101868	1.15888	0.000294543	POLA1
ENSG00000276045	1.36398	0.00029492	ORAI1
ENSG00000116774	1.75527	0.000295262	OLFML3
ENSG00000100526	2.22966	0.000298953	CDKN3
ENSG00000130598	2.20958	0.000298953	TNNI2
ENSG00000105755	1.31385	0.000301423	ETHE1
ENSG00000130270	1.47018	0.000306158	ATP8B3
ENSG00000112769	2.0701	0.00030854	LAMA4
ENSG00000172171	1.00483	0.00031042	TEFM
ENSG00000135842	2.72688	0.000310487	NIBAN1
ENSG00000152284	1.81388	0.000310647	TCF7L1
ENSG00000143578	1.37795	0.000312131	CREB3L4
ENSG00000116729	1.27943	0.000313026	WLS
ENSG00000242574	2.55611	0.000314465	HLA-DMB
ENSG00000155189	1.00352	0.000315376	AGPAT5
ENSG00000132819	1.23155	0.000315541	RBM38
ENSG00000171700	1.26534	0.000315543	RGS19
ENSG00000073111	2.29837	0.000318079	MCM2
ENSG00000198937	1.75122	0.000318755	CCDC167
ENSG00000121797	1.93401	0.000328916	CCRL2
ENSG00000112303	2.75804	0.000329213	VNN2
ENSG00000152213	2.26967	0.000331466	ARL11
ENSG00000120509	1.02888	0.000331611	PDZD11
ENSG00000137767	2.06827	0.00033247	SQOR
ENSG00000081059	1.76409	0.000334115	TCF7
ENSG00000144792	1.08847	0.000334357	ZNF660
ENSG00000170166	5.68738	0.000338304	HOXD4
ENSG00000157335	3.19373	0.000340588	CLEC18C
ENSG00000140534	2.17347	0.000342533	TICRR
ENSG00000124092	2.75411	0.000344711	CTCFL
ENSG00000160410	1.02688	0.000349177	SHKBP1
ENSG00000181381	1.59672	0.000350052	DDX60L
ENSG00000183853	2.09256	0.000355039	KIRREL1
ENSG00000203760	1.91164	0.000357688	CENPW
ENSG00000106785	1.40545	0.000358427	TRIM14
ENSG00000178935	1.07502	0.000361916	ZNF552
ENSG00000151093	1.04764	0.000366943	OXSM
ENSG00000100911	1.22274	0.000367183	PSME2
ENSG00000182492	1.87562	0.000367359	BGN
ENSG00000136108	1.40547	0.000369273	CKAP2
ENSG00000175334	1.00267	0.00037316	BANF1
ENSG00000134248	1.20904	0.000378914	LAMTOR5
ENSG00000102524	2.65678	0.000380449	TNFSF13B
ENSG00000011600	2.24936	0.000380805	TYROBP
ENSG00000164109	2.05638	0.000382041	MAD2L1
ENSG00000137757	2.46722	0.000385891	CASP5
ENSG00000169203	1.92084	0.000387413	NPIPB12
ENSG00000005059	2.15386	0.0003915	MCUB
ENSG00000153790	1.55409	0.000392964	C7orf31
ENSG00000162511	2.07397	0.000393472	LAPTM5
ENSG00000100979	1.97842	0.000394688	PLTP
ENSG00000076053	1.07017	0.000396487	RBM7
ENSG00000143891	1.57355	0.000396757	GALM
ENSG00000051523	1.93223	0.000397964	CYBA
ENSG00000088451	1.19481	0.000398311	TGDS
ENSG00000241127	1.22147	0.000398903	YAE1
ENSG00000159403	2.62383	0.000399019	C1R
ENSG00000136859	1.73599	0.000401913	ANGPTL2
ENSG00000100985	6.43734	0.000403268	MMP9
ENSG00000138587	1.92228	0.000404467	MNS1
ENSG00000103995	1.47308	0.000404512	CEP152
ENSG00000187630	1.33288	0.000405774	DHRS4L2
ENSG00000266338	1.28363	0.000406503	NBPF15
ENSG00000092010	1.27811	0.000412223	PSME1
ENSG00000134013	3.25452	0.000412736	LOXL2
ENSG00000118508	2.33604	0.000413727	RAB32
ENSG00000173372	2.28572	0.00041445	C1QA
ENSG00000135677	1.21753	0.000414781	GNS
ENSG00000168542	5.09911	0.000416914	COL3A1
ENSG00000196247	1.20167	0.000419621	ZNF107
ENSG00000124766	2.64757	0.000420902	SOX4
ENSG00000179933	1.1248	0.00042316	C14orf119
ENSG00000198538	1.51935	0.000429608	ZNF28
ENSG00000152518	1.45289	0.000430088	ZFP36L2
ENSG00000124731	4.87614	0.000435081	TREM1
ENSG00000100565	2.4509	0.000440642	LRRC74A
ENSG00000183763	1.55	0.000444444	TRAIP
ENSG00000008516	2.44387	0.000445666	MMP25
ENSG00000172638	1.93119	0.000447076	EFEMP2
ENSG00000170365	1.04584	0.000447405	SMAD1
ENSG00000142731	1.7701	0.000453458	PLK4
ENSG00000170439	4.89362	0.000455129	METTL7B
ENSG00000136942	1.40976	0.000455381	RPL35
ENSG00000106399	1.3588	0.000457524	RPA3
ENSG00000120889	1.84452	0.000458914	TNFRSF10B
ENSG00000269226	1.67343	0.000458914	TMSB15B
ENSG00000105202	1.02647	0.000461206	FBL
ENSG00000164574	1.40152	0.00046303	GALNT10
ENSG00000143543	1.09579	0.000463874	JTB
ENSG00000170006	2.13019	0.000464197	TMEM154
ENSG00000175544	1.82166	0.000467286	CABP4
ENSG00000123179	1.2029	0.000470707	EBPL
ENSG00000115380	2.79795	0.000471583	EFEMP1
ENSG00000177575	4.69687	0.000477501	CD163
ENSG00000176014	2.62011	0.000479178	TUBB6
ENSG00000151388	3.27877	0.000480085	ADAMTS12
ENSG00000170855	1.14959	0.000483217	TRIAP1
ENSG00000171729	1.37425	0.000485686	TMEM51
ENSG00000120690	1.03658	0.000492888	ELF1
ENSG00000181026	1.53502	0.000493332	AEN
ENSG00000152952	1.88536	0.000495845	PLOD2
ENSG00000166845	1.34579	0.000497274	C18orf54
ENSG00000124067	1.06851	0.00049771	SLC12A4
ENSG00000120093	6.50789	0.000504248	HOXB3
ENSG00000171940	1.80724	0.000505197	ZNF217
ENSG00000175899	1.66115	0.000508274	A2M
ENSG00000196154	3.41133	0.000510819	S100A4
ENSG00000122674	1.27035	0.000514875	CCZ1
ENSG00000140839	2.67398	0.00051512	CLEC18B
ENSG00000001036	1.28198	0.000515506	FUCA2
ENSG00000135899	1.48978	0.000518184	SP110
ENSG00000177294	3.15518	0.000525615	FBXO39
ENSG00000067066	1.92837	0.000525832	SP100
ENSG00000114251	1.94837	0.000532051	WNT5A
ENSG00000162614	2.06114	0.000532165	NEXN
ENSG00000196923	1.65846	0.000534216	PDLIM7
ENSG00000095970	2.31285	0.00054172	TREM2
ENSG00000168237	1.3514	0.00054172	GLYCTK
ENSG00000121039	2.74693	0.000542452	RDH10
ENSG00000167513	2.18655	0.00054854	CDT1
ENSG00000198736	1.13325	0.000549626	MSRB1
ENSG00000173473	1.1221	0.000552647	SMARCC1
ENSG00000256229	1.35165	0.000557852	ZNF486
ENSG00000008282	1.26771	0.000560782	SYPL1
ENSG00000066855	1.01191	0.000561628	MTFR1
ENSG00000229117	1.2372	0.000563585	RPL41
ENSG00000146376	1.80003	0.000570098	ARHGAP18
ENSG00000205403	2.91315	0.000575998	CFI
ENSG00000134247	1.50618	0.000577684	PTGFRN
ENSG00000145908	2.14859	0.000582079	ZNF300
ENSG00000122884	1.5048	0.000583151	P4HA1
ENSG00000112559	3.5649	0.000587563	MDFI
ENSG00000101986	1.25606	0.000593271	ABCD1
ENSG00000149636	1.25829	0.000595335	DSN1
ENSG00000186446	1.22503	0.000595845	ZNF501
ENSG00000106245	1.07306	0.000597023	BUD31
ENSG00000196126	2.17198	0.000597801	HLA-DRB1
ENSG00000114737	2.2516	0.00059955	CISH
ENSG00000177096	1.88568	0.000600271	PHETA2
ENSG00000197324	1.1771	0.000602791	LRP10
ENSG00000156928	1.03365	0.000606341	MALSU1
ENSG00000104341	1.13271	0.000606341	LAPTM4B
ENSG00000128791	1.48019	0.000606341	TWSG1
ENSG00000068137	1.12867	0.000609973	PLEKHH3
ENSG00000185088	1.49093	0.000610285	RPS27L
ENSG00000122861	3.63295	0.000612648	PLAU
ENSG00000130202	1.24536	0.000612732	NECTIN2
ENSG00000149806	1.09436	0.000613865	FAU
ENSG00000168273	1.23552	0.000617727	SMIM4
ENSG00000185339	1.40783	0.000618532	TCN2
ENSG00000184988	1.69524	0.00062033	TMEM106A
ENSG00000125492	4.49879	0.000622646	BARHL1
ENSG00000026751	2.73208	0.000622884	SLAMF7
ENSG00000197496	2.14336	0.000626051	SLC2A10
ENSG00000141552	1.09748	0.000629137	ANAPC11
ENSG00000100632	1.06195	0.000629787	ERH
ENSG00000111859	1.74307	0.00063393	NEDD9
ENSG00000177508	3.86774	0.000636842	IRX3
ENSG00000173662	2.04318	0.000641404	TAS1R1
ENSG00000261371	1.28245	0.000644571	PECAM1
ENSG00000134955	2.15876	0.000647039	SLC37A2
ENSG00000269343	1.15123	0.000649131	ZNF587B
ENSG00000143768	3.79278	0.000649475	LEFTY2
ENSG00000138755	3.78819	0.000649578	CXCL9
ENSG00000153029	1.51678	0.00065654	MR1
ENSG00000172172	1.23749	0.000659552	MRPL13
ENSG00000171540	5.77408	0.000660638	OTP
ENSG00000102048	2.03302	0.000668019	ASB9
ENSG00000146859	1.32341	0.000668563	TMEM140
ENSG00000140264	1.21174	0.000674305	SERF2
ENSG00000203747	2.29726	0.000679488	FCGR3A
ENSG00000112077	2.6453	0.000684128	RHAG
ENSG00000229833	1.04852	0.000688154	PET100
ENSG00000213347	2.15678	0.000692245	MXD3
ENSG00000105996	6.7209	0.000692842	HOXA2
ENSG00000204370	1.01994	0.000700824	SDHD
ENSG00000116031	3.5644	0.000719323	CD207
ENSG00000135736	1.73177	0.000735422	CCDC102A
ENSG00000089327	1.83511	0.000738935	FXYD5
ENSG00000148735	4.62164	0.000742529	PLEKHS1
ENSG00000189067	1.0214	0.000746665	LITAF
ENSG00000145936	2.27337	0.000747958	KCNMB1
ENSG00000104432	2.08971	0.000748772	IL7
ENSG00000169241	1.2288	0.000749701	SLC50A1
ENSG00000135535	1.10146	0.000751257	CD164
ENSG00000173926	1.50355	0.000752178	MARCHF3
ENSG00000204262	2.43733	0.000757627	COL5A2
ENSG00000131469	1.32842	0.000758	RPL27
ENSG00000135441	1.42208	0.000765505	BLOC1S1
ENSG00000138795	1.77258	0.000772041	LEF1
ENSG00000165389	1.02684	0.000772054	SPTSSA
ENSG00000110660	1.62626	0.000776359	SLC35F2
ENSG00000175489	2.35904	0.00077701	LRRC25
ENSG00000196411	2.20403	0.000778422	EPHB4
ENSG00000108846	4.66743	0.000779895	ABCC3
ENSG00000099377	1.82976	0.000783679	HSD3B7
ENSG00000130066	1.55651	0.000790767	SAT1
ENSG00000155530	1.79235	0.000790767	LRGUK
ENSG00000185404	2.02438	0.000803418	SP140L
ENSG00000258227	3.60693	0.000810562	CLEC5A
ENSG00000106278	2.01758	0.000821983	PTPRZ1
ENSG00000101444	1.03222	0.000823228	AHCY
ENSG00000121316	2.24722	0.000826521	PLBD1
ENSG00000088766	1.06521	0.000829312	CRLS1
ENSG00000161653	1.27489	0.000836419	NAGS
ENSG00000154553	2.08141	0.000841248	PDLIM3
ENSG00000134470	1.68502	0.000845262	IL15RA
ENSG00000134061	2.22489	0.000847482	CD180
ENSG00000196275	1.2085	0.000847926	GTF2IRD2
ENSG00000180340	1.73771	0.000859323	FZD2
ENSG00000179528	2.68584	0.000859678	LBX2
ENSG00000174989	1.05304	0.000859883	FBXW8
ENSG00000129450	2.26113	0.000870698	SIGLEC9
ENSG00000175093	2.66353	0.000879143	SPSB4
ENSG00000106823	2.30587	0.000883325	ECM2
ENSG00000063177	1.17046	0.000889602	RPL18
ENSG00000106483	3.27351	0.000899391	SFRP4
ENSG00000062822	1.41172	0.000900113	POLD1
ENSG00000153094	1.01993	0.000902228	BCL2L11
ENSG00000169083	2.5628	0.000903112	AR
ENSG00000204577	2.42919	0.000904789	LILRB3
ENSG00000172197	1.83508	0.000907918	MBOAT1
ENSG00000197935	1.81955	0.000908546	ZNF311
ENSG00000118557	1.47335	0.000911684	PMFBP1
ENSG00000154451	2.87983	0.000912349	GBP5
ENSG00000221869	2.03247	0.000915702	CEBPD
ENSG00000143110	2.00581	0.000921814	C1orf162
ENSG00000168421	2.08292	0.000927387	RHOH
ENSG00000072786	1.21046	0.000930243	STK10
ENSG00000183647	1.31246	0.000937353	ZNF530
ENSG00000146674	3.60327	0.000939015	IGFBP3
ENSG00000115919	2.14606	0.000958767	KYNU
ENSG00000110057	1.56614	0.000965403	UNC93B1
ENSG00000134668	4.83052	0.000968859	SPOCD1
ENSG00000205670	1.60166	0.00097907	SMIM11A
ENSG00000197520	2.47856	0.000980215	FAM177B
ENSG00000198931	1.0193	0.000987972	APRT
ENSG00000076604	1.78248	0.000994252	TRAF4
ENSG00000173110	3.01273	0.000994591	HSPA6
ENSG00000165923	2.24065	0.000997023	AGBL2
ENSG00000254550	2.46402	0.0010147	OMP
ENSG00000156265	2.78406	0.00101902	MAP3K7CL
ENSG00000128713	6.06489	0.00102276	HOXD11
ENSG00000107438	2.24941	0.00103772	PDLIM1
ENSG00000158122	1.07501	0.00103845	PRXL2C
ENSG00000132122	1.56171	0.00103929	SPATA6
ENSG00000128394	1.82096	0.00103973	APOBEC3F
ENSG00000147168	2.18431	0.00104117	IL2RG
ENSG00000143942	1.19792	0.00104878	CHAC2
ENSG00000118640	2.46467	0.00105059	VAMP8
ENSG00000214558	1.94298	0.00105312	AL365217.1
ENSG00000181284	1.18091	0.00105379	TMEM102
ENSG00000121594	2.36836	0.00106247	CD80
ENSG00000006638	1.71938	0.00106789	TBXA2R
ENSG00000106400	1.12126	0.00106962	ZNHIT1
ENSG00000064012	1.36095	0.00106984	CASP8
ENSG00000044459	1.43542	0.00107148	CNTLN
ENSG00000151575	1.67815	0.00107616	TEX9
ENSG00000163131	2.2207	0.00108446	CTSS
ENSG00000172322	3.54711	0.00109084	CLEC12A
ENSG00000106624	2.45862	0.00109086	AEBP1
ENSG00000160813	1.14799	0.00109244	PPP1R35
ENSG00000273136	1.77451	0.00110219	NBPF26
ENSG00000004700	1.1806	0.0011069	RECQL
ENSG00000182307	1.00868	0.00112838	C8orf33
ENSG00000164087	1.53588	0.00113346	POC1A
ENSG00000125743	1.19407	0.00113516	SNRPD2
ENSG00000124657	3.14288	0.00113589	OR2B6
ENSG00000249222	1.97381	0.00113657	ATP5MGL
ENSG00000214078	1.14534	0.00114246	CPNE1
ENSG00000118785	2.60315	0.00114415	SPP1
ENSG00000146094	1.6903	0.00116476	DOK3
ENSG00000174837	2.95839	0.00116581	ADGRE1
ENSG00000082146	1.05003	0.00116686	STRADB
ENSG00000101955	3.21348	0.00117647	SRPX
ENSG00000005073	5.92051	0.00118946	HOXA11
ENSG00000175505	2.76778	0.00119234	CLCF1
ENSG00000188486	1.11963	0.00119354	H2AX
ENSG00000037965	5.4767	0.00119358	HOXC8
ENSG00000141294	1.89196	0.00119974	LRRC46
ENSG00000144857	1.70078	0.0012033	BOC
ENSG00000146918	1.41138	0.00120404	NCAPG2
ENSG00000130413	1.9499	0.00120505	STK33
ENSG00000125355	1.82598	0.00120534	TMEM255A
ENSG00000119630	2.44321	0.00121287	PGF
ENSG00000106366	3.7142	0.00121689	SERPINE1
ENSG00000285077	1.96975	0.00122217	ARHGAP11B
ENSG00000116701	1.97266	0.00122221	NCF2
ENSG00000100292	2.25478	0.00123312	HMOX1
ENSG00000132357	1.85511	0.00124241	CARD6
ENSG00000101447	2.46338	0.00124278	FAM83D
ENSG00000007866	1.89847	0.00124373	TEAD3
ENSG00000135083	1.40562	0.00125329	CCNJL
ENSG00000140575	1.37247	0.00125562	IQGAP1
ENSG00000144481	3.15571	0.00125595	TRPM8
ENSG00000197728	1.56117	0.00125595	RPS26
ENSG00000012211	1.44456	0.00125658	PRICKLE3
ENSG00000234465	2.02467	0.00125809	PINLYP
ENSG00000169385	3.21421	0.00126421	RNASE2
ENSG00000173917	5.23718	0.00127451	HOXB2
ENSG00000090382	3.70199	0.00128133	LYZ
ENSG00000106049	1.03347	0.00128137	HIBADH
ENSG00000131470	1.15868	0.00128411	PSMC3IP
ENSG00000137154	1.21852	0.00129225	RPS6
ENSG00000139055	2.67619	0.00130239	ERP27
ENSG00000146457	1.07173	0.00130538	WTAP
ENSG00000232070	2.03733	0.00130672	TMEM253
ENSG00000143479	1.40764	0.0013114	DYRK3
ENSG00000056972	1.17237	0.00131201	TRAF3IP2
ENSG00000115590	4.13577	0.00131266	IL1R2
ENSG00000123892	2.22759	0.00131492	RAB38
ENSG00000100336	4.3226	0.00131817	APOL4
ENSG00000095015	1.42103	0.00133687	MAP3K1
ENSG00000180818	7.44965	0.00133971	HOXC10
ENSG00000105835	2.45476	0.00134396	NAMPT
ENSG00000122592	6.27186	0.001352	HOXA7
ENSG00000197647	1.10052	0.00135405	ZNF433
ENSG00000205929	3.75621	0.00135976	C21orf62
ENSG00000100365	2.00266	0.00137343	NCF4
ENSG00000164220	2.95593	0.001376	F2RL2
ENSG00000109667	1.32023	0.00137713	SLC2A9
ENSG00000256043	1.1629	0.00137862	CTSO
ENSG00000164692	3.28272	0.00138785	COL1A2
ENSG00000158104	3.22251	0.00142119	HPD
ENSG00000158517	1.93268	0.00143832	NCF1
ENSG00000196418	1.15438	0.00143885	ZNF124
ENSG00000121743	4.02231	0.0014415	GJA3
ENSG00000257017	7.36622	0.00144159	HP
ENSG00000018280	2.62068	0.0014432	SLC11A1
ENSG00000118292	1.76643	0.00144476	C1orf54
ENSG00000116791	1.34316	0.00144851	CRYZ
ENSG00000152766	2.79613	0.00144862	ANKRD22
ENSG00000132561	1.6495	0.00146692	MATN2
ENSG00000074842	1.0362	0.00146939	MYDGF
ENSG00000161016	1.06247	0.00148756	RPL8
ENSG00000105329	1.38725	0.001495	TGFB1
ENSG00000164953	1.25938	0.00150204	TMEM67
ENSG00000254087	1.48774	0.00150967	LYN
ENSG00000108830	1.7055	0.00151415	RND2
ENSG00000172717	1.15006	0.00151667	FAM71D
ENSG00000158769	1.49501	0.00151853	F11R
ENSG00000133818	1.19958	0.0015196	RRAS2
ENSG00000164342	1.78739	0.00152	TLR3
ENSG00000183814	1.18579	0.00152112	LIN9
ENSG00000176597	1.65399	0.00152378	B3GNT5
ENSG00000184060	1.54366	0.0015272	ADAP2
ENSG00000286522	3.71605	0.00152745	H3C2
ENSG00000221923	1.30274	0.00153826	ZNF880
ENSG00000068079	1.88494	0.00154159	IFI35
ENSG00000164056	2.33368	0.00155357	SPRY1
ENSG00000139410	1.36226	0.00156486	SDSL
ENSG00000010278	1.4435	0.00158135	CD9
ENSG00000197769	2.68461	0.001591	MAP1LC3C
ENSG00000168899	2.11666	0.00159341	VAMP5
ENSG00000146670	1.91297	0.00159835	CDCA5
ENSG00000160446	1.37213	0.00160191	ZDHHC12
ENSG00000176887	3.23759	0.00160376	SOX11
ENSG00000204580	1.30835	0.00160415	DDR1
ENSG00000174963	1.96284	0.00160543	ZIC4
ENSG00000116035	2.46569	0.00161202	VAX2
ENSG00000163682	1.4487	0.001613	RPL9
ENSG00000075142	1.11668	0.00161751	SRI
ENSG00000146648	3.97796	0.00162111	EGFR
ENSG00000249115	1.07722	0.00162529	HAUS5
ENSG00000125257	1.12459	0.00162573	ABCC4
ENSG00000135185	1.06388	0.001638	TMEM243
ENSG00000188488	3.14706	0.001651	SERPINA5
ENSG00000177363	3.10382	0.00166081	LRRN4CL
ENSG00000174327	1.08782	0.00167218	SLC16A13
ENSG00000178966	1.07749	0.00168861	RMI1
ENSG00000198551	1.20918	0.00169408	ZNF627
ENSG00000226784	1.11395	0.00169494	PGAM4
ENSG00000130508	2.17393	0.00169516	PXDN
ENSG00000014138	1.04376	0.00174518	POLA2
ENSG00000153898	2.59493	0.0017517	MCOLN2
ENSG00000153071	1.77462	0.00175517	DAB2
ENSG00000167851	2.05499	0.00176567	CD300A
ENSG00000136630	1.6948	0.00178602	HLX
ENSG00000204516	1.79527	0.00178972	MICB
ENSG00000150687	2.01647	0.00178972	PRSS23
ENSG00000167470	1.05853	0.00179096	MIDN
ENSG00000101084	1.4422	0.00179226	RAB5IF
ENSG00000180806	5.99167	0.00179513	HOXC9
ENSG00000121236	1.9332	0.00179579	TRIM6
ENSG00000145781	1.31569	0.00179803	COMMD10
ENSG00000145431	1.59479	0.00179829	PDGFC
ENSG00000205220	1.41241	0.00180462	PSMB10
ENSG00000186074	2.13918	0.00181256	CD300LF
ENSG00000014914	1.49598	0.00181355	MTMR11
ENSG00000184260	2.07378	0.00182172	H2AC20
ENSG00000182704	1.69412	0.00183579	TSKU
ENSG00000039987	2.14602	0.00184301	BEST2
ENSG00000188243	1.00744	0.00184368	COMMD6
ENSG00000164318	2.48102	0.00184505	EGFLAM
ENSG00000183631	4.30916	0.0018522	PRR32
ENSG00000185043	1.01343	0.00185472	CIB1
ENSG00000155760	2.46809	0.0018614	FZD7
ENSG00000137101	2.02204	0.00186485	CD72
ENSG00000010327	1.98606	0.00187208	STAB1
ENSG00000164751	1.00316	0.00187589	PEX2
ENSG00000221818	2.78318	0.00189235	EBF2
ENSG00000111843	1.01677	0.00189348	TMEM14C
ENSG00000160219	1.4112	0.00189894	GAB3
ENSG00000106025	2.51464	0.00191333	TSPAN12
ENSG00000150636	1.41384	0.00191846	CCDC102B
ENSG00000132965	2.44441	0.00191853	ALOX5AP
ENSG00000189184	1.67928	0.00191985	PCDH18
ENSG00000166927	2.28597	0.00192318	MS4A7
ENSG00000183291	1.16468	0.00195594	SELENOF
ENSG00000104055	4.06187	0.00195594	TGM5
ENSG00000138119	1.83408	0.00196012	MYOF
ENSG00000205155	1.11987	0.00197497	PSENEN
ENSG00000187079	1.02521	0.00197704	TEAD1
ENSG00000104611	2.16505	0.00199016	SH2D4A
ENSG00000164778	3.10699	0.00199645	EN2
ENSG00000140937	1.27192	0.0020047	CDH11
ENSG00000077984	2.06832	0.00201272	CST7
ENSG00000137078	2.74589	0.00201618	SIT1
ENSG00000130513	3.46055	0.00203231	GDF15
ENSG00000145685	1.18325	0.00205113	LHFPL2
ENSG00000151617	1.87238	0.00205966	EDNRA
ENSG00000263513	2.08622	0.00206312	FAM72C
ENSG00000120318	1.77693	0.00207002	ARAP3
ENSG00000167555	1.01771	0.00207774	ZNF528
ENSG00000205413	2.10155	0.0020822	SAMD9
ENSG00000260097	1.83544	0.00208292	SPDYE6
ENSG00000131634	1.52499	0.00210153	TMEM204
ENSG00000196735	2.72803	0.00211363	HLA-DQA1
ENSG00000136026	1.03266	0.00213256	CKAP4
ENSG00000241468	1.21213	0.002135	ATP5MF
ENSG00000140853	1.51642	0.00213888	NLRC5
ENSG00000116039	2.66934	0.00214622	ATP6V1B1
ENSG00000197905	1.9414	0.00217278	TEAD4
ENSG00000142632	1.60404	0.00217374	ARHGEF19
ENSG00000075884	1.6524	0.00217422	ARHGAP15
ENSG00000128340	1.92567	0.0021749	RAC2
ENSG00000145779	1.8286	0.00217829	TNFAIP8
ENSG00000137496	1.38865	0.00218347	IL18BP
ENSG00000132274	1.85334	0.00220666	TRIM22
ENSG00000172164	1.19537	0.00220958	SNTB1
ENSG00000146678	2.59279	0.00221029	IGFBP1
ENSG00000006756	1.51533	0.00221708	ARSD
ENSG00000182742	6.29563	0.00224	HOXB4
ENSG00000159216	2.21645	0.00224304	RUNX1
ENSG00000162641	2.18257	0.00225665	AKNAD1
ENSG00000122121	2.40605	0.0022662	XPNPEP2
ENSG00000162976	1.52743	0.00226884	SLC66A3
ENSG00000167613	2.07943	0.00227744	LAIR1
ENSG00000170298	2.09182	0.00228208	LGALS9B
ENSG00000150540	1.50871	0.0022876	HNMT
ENSG00000182183	1.72496	0.00229172	SHISAL2A
ENSG00000169245	3.92846	0.0022938	CXCL10
ENSG00000256061	1.33043	0.00229809	DNAAF4
ENSG00000139679	1.32438	0.00230182	LPAR6
ENSG00000197299	1.79334	0.00231755	BLM
ENSG00000170689	4.48474	0.00232324	HOXB9
ENSG00000187037	2.82789	0.00233506	GPR141
ENSG00000162496	1.37166	0.00234597	DHRS3
ENSG00000169413	2.07852	0.0023514	RNASE6
ENSG00000119408	1.42391	0.00236502	NEK6
ENSG00000185955	1.64807	0.00236943	C7orf61
ENSG00000197238	2.54897	0.00236943	H4C11
ENSG00000183323	1.19099	0.00237568	CCDC125
ENSG00000146966	1.44176	0.00239014	DENND2A
ENSG00000182162	2.18459	0.00240385	P2RY8
ENSG00000128228	1.22447	0.00240838	SDF2L1
ENSG00000185585	1.74407	0.00243765	OLFML2A
ENSG00000179085	1.30667	0.00244576	DPM3
ENSG00000275591	3.04675	0.00245652	XKR5
ENSG00000125898	1.32763	0.00245903	FAM110A
ENSG00000136378	2.28264	0.0024675	ADAMTS7
ENSG00000116745	3.08306	0.0024893	RPE65
ENSG00000121210	1.22673	0.00249759	TMEM131L
ENSG00000197879	1.12688	0.00251226	MYO1C
ENSG00000126458	1.56717	0.00252979	RRAS
ENSG00000072694	3.63348	0.00253665	FCGR2B
ENSG00000122862	1.97215	0.00255909	SRGN
ENSG00000239713	2.0269	0.00257102	APOBEC3G
ENSG00000130300	2.33812	0.00258037	PLVAP
ENSG00000114391	1.11259	0.00258579	RPL24
ENSG00000166401	1.22004	0.00258642	SERPINB8
ENSG00000170889	1.04601	0.00258696	RPS9
ENSG00000105894	1.61716	0.00259018	PTN
ENSG00000160691	1.61246	0.00259074	SHC1
ENSG00000149564	1.34466	0.00259283	ESAM
ENSG00000059378	1.54298	0.0025944	PARP12
ENSG00000127952	1.0654	0.00260005	STYXL1
ENSG00000263528	1.37054	0.00262026	IKBKE
ENSG00000136286	2.32767	0.00262364	MYO1G
ENSG00000114942	1.06812	0.00263356	EEF1B2
ENSG00000282608	2.09555	0.00263362	ADORA3
ENSG00000025708	2.04599	0.00263694	TYMP
ENSG00000137965	1.62538	0.00263716	IFI44
ENSG00000162458	2.7954	0.00264484	FBLIM1
ENSG00000188820	2.86826	0.0026461	CALHM6
ENSG00000151062	1.80446	0.0026587	CACNA2D4
ENSG00000149131	1.89955	0.00266786	SERPING1
ENSG00000130255	1.11715	0.00266786	RPL36
ENSG00000204428	1.0194	0.00267256	LY6G5C
ENSG00000213996	1.82277	0.00268024	TM6SF2
ENSG00000185633	1.82467	0.00270164	NDUFA4L2
ENSG00000173918	2.48107	0.00270595	C1QTNF1
ENSG00000213654	1.47876	0.00270948	GPSM3
ENSG00000152229	1.66713	0.00271978	PSTPIP2
ENSG00000069974	1.66766	0.00273115	RAB27A
ENSG00000087303	2.26581	0.0027697	NID2
ENSG00000263464	1.98005	0.00277983	PPIAL4C
ENSG00000105854	1.23902	0.00278567	PON2
ENSG00000064692	2.02945	0.00280178	SNCAIP
ENSG00000167173	1.21149	0.002805	C15orf39
ENSG00000136167	1.60781	0.00282186	LCP1
ENSG00000174279	4.12275	0.00285247	EVX2
ENSG00000165244	1.71388	0.00287537	ZNF367
ENSG00000130940	1.74845	0.00287743	CASZ1
ENSG00000168447	5.02841	0.00288099	SCNN1B
ENSG00000099203	1.01159	0.00289517	TMED1
ENSG00000165140	2.00028	0.00290712	FBP1
ENSG00000105374	1.99596	0.00291621	NKG7
ENSG00000085999	1.67752	0.00294475	RAD54L
ENSG00000137804	1.28539	0.00296258	NUSAP1
ENSG00000178078	1.09944	0.00299067	STAP2
ENSG00000149781	1.62141	0.00299932	FERMT3
ENSG00000109220	1.76719	0.0030803	CHIC2
ENSG00000131042	2.37422	0.00308181	LILRB2
ENSG00000134954	1.22522	0.00308621	ETS1
ENSG00000159708	2.00309	0.00310092	LRRC36
ENSG00000131669	1.03831	0.00311715	NINJ1
ENSG00000164674	1.48497	0.00312838	SYTL3
ENSG00000108821	4.12291	0.00314193	COL1A1
ENSG00000243989	1.4486	0.00316521	ACY1
ENSG00000145623	2.31226	0.00321287	OSMR
ENSG00000102034	1.64169	0.00323055	ELF4
ENSG00000198342	1.02293	0.00325189	ZNF442
ENSG00000065308	1.48926	0.00325335	TRAM2
ENSG00000133466	1.88059	0.00326182	C1QTNF6
ENSG00000064886	3.78149	0.00328798	CHI3L2
ENSG00000101255	2.13119	0.00329648	TRIB3
ENSG00000115165	1.94654	0.00330459	CYTIP
ENSG00000239998	1.90887	0.00331363	LILRA2
ENSG00000172167	1.29153	0.00331664	MTBP
ENSG00000106511	4.98607	0.00332141	MEOX2
ENSG00000135446	3.03649	0.00332573	CDK4
ENSG00000234289	2.34616	0.00334614	H2BS1
ENSG00000163521	1.0254	0.00335433	GLB1L
ENSG00000101916	2.65937	0.00339575	TLR8
ENSG00000128714	7.18231	0.00341284	HOXD13
ENSG00000123427	2.92139	0.00341284	EEF1AKMT3
ENSG00000171649	1.08222	0.00341552	ZIK1
ENSG00000167969	1.00938	0.00348172	ECI1
ENSG00000170270	1.09358	0.00348252	GON7
ENSG00000267534	1.55069	0.00349115	S1PR2
ENSG00000167565	1.07001	0.00350877	SERTAD3
ENSG00000154589	2.35692	0.00351242	LY96
ENSG00000085514	1.55385	0.00351853	PILRA
ENSG00000085871	1.29566	0.00356202	MGST2
ENSG00000167208	2.04187	0.00356343	SNX20
ENSG00000105352	2.80087	0.00357084	CEACAM4
ENSG00000188501	1.86167	0.00357501	LCTL
ENSG00000244482	2.16532	0.00357768	LILRA6
ENSG00000136514	1.88505	0.0035811	RTP4
ENSG00000196747	2.86076	0.00358838	H2AC13
ENSG00000243811	2.11434	0.0035885	APOBEC3D
ENSG00000179869	3.92542	0.00361084	ABCA13
ENSG00000187546	2.81994	0.00363762	AGMO
ENSG00000171611	2.72861	0.00363762	PTCRA
ENSG00000177464	1.3991	0.00366293	GPR4
ENSG00000136830	1.38673	0.00368311	NIBAN2
ENSG00000150961	1.10793	0.0036947	SEC24D
ENSG00000167105	1.73347	0.00369832	TMEM92
ENSG00000170178	4.54473	0.00371969	HOXD12
ENSG00000228727	1.98879	0.00377097	SAPCD1
ENSG00000008517	2.47753	0.00377259	IL32
ENSG00000180785	3.37998	0.00377259	OR51E1
ENSG00000074410	3.21584	0.00379259	CA12
ENSG00000153551	1.58338	0.00379539	CMTM7
ENSG00000161847	1.18623	0.00381183	RAVER1
ENSG00000144031	1.75233	0.00381428	ANKRD53
ENSG00000131724	1.30613	0.00381961	IL13RA1
ENSG00000242114	1.44769	0.00382446	MTFP1
ENSG00000106819	2.59928	0.00385898	ASPN
ENSG00000258315	1.06542	0.00386719	C17orf49
ENSG00000197576	4.91729	0.00388434	HOXA4
ENSG00000124614	1.08306	0.00388818	RPS10
ENSG00000163666	1.13822	0.00388818	HESX1
ENSG00000162739	2.51588	0.00391462	SLAMF6
ENSG00000162692	2.55213	0.00394556	VCAM1
ENSG00000156222	2.73843	0.00394556	SLC28A1
ENSG00000149646	1.34399	0.00396181	CNBD2
ENSG00000135047	1.19288	0.00397696	CTSL
ENSG00000188641	2.17171	0.00398146	DPYD
ENSG00000167552	1.22053	0.00398146	TUBA1A
ENSG00000123388	6.35836	0.00399069	HOXC11
ENSG00000092853	1.76355	0.00400191	CLSPN
ENSG00000108798	1.53402	0.00405637	ABI3
ENSG00000167083	1.56392	0.0040604	GNGT2
ENSG00000099250	1.57907	0.0040604	NRP1
ENSG00000010704	1.80654	0.00407322	HFE
ENSG00000175643	1.5008	0.00408485	RMI2
ENSG00000135436	1.51734	0.00409549	FAM186B
ENSG00000137673	5.29786	0.00410343	MMP7
ENSG00000167207	1.84574	0.0041095	NOD2
ENSG00000133739	1.04615	0.0041095	LRRCC1
ENSG00000197249	2.47434	0.00411786	SERPINA1
ENSG00000112715	2.46939	0.00412484	VEGFA
ENSG00000122779	1.15477	0.0041275	TRIM24
ENSG00000104368	1.72968	0.004138	PLAT
ENSG00000213401	2.01117	0.00425423	MAGEA12
ENSG00000156127	2.07428	0.00425719	BATF
ENSG00000256087	1.0394	0.00428576	ZNF432
ENSG00000163092	2.80422	0.00428886	XIRP2
ENSG00000128652	3.8816	0.00429128	HOXD3
ENSG00000182004	1.48702	0.00429311	SNRPE
ENSG00000135838	1.39282	0.00429954	NPL
ENSG00000103490	1.61471	0.00431212	PYCARD
ENSG00000126785	1.67454	0.00433842	RHOJ
ENSG00000142798	2.14845	0.0043444	HSPG2
ENSG00000104518	1.81806	0.00434812	GSDMD
ENSG00000120500	1.58929	0.00435083	ARR3
ENSG00000163638	1.96164	0.00436497	ADAMTS9
ENSG00000166741	4.58049	0.00438362	NNMT
ENSG00000076662	1.47765	0.00438963	ICAM3
ENSG00000173905	1.04182	0.00441986	GOLIM4
ENSG00000184979	1.60553	0.00441986	USP18
ENSG00000138182	1.11577	0.00442217	KIF20B
ENSG00000171049	3.49068	0.0044235	FPR2
ENSG00000143355	4.13229	0.00447624	LHX9
ENSG00000113083	3.37702	0.00448282	LOX
ENSG00000139192	1.24896	0.00448796	TAPBPL
ENSG00000172955	2.05799	0.00455616	ADH6
ENSG00000136732	1.83306	0.00455777	GYPC
ENSG00000101104	2.11643	0.00459727	PABPC1L
ENSG00000174125	1.53029	0.00460095	TLR1
ENSG00000114200	1.98775	0.00460325	BCHE
ENSG00000002726	2.28016	0.00460681	AOC1
ENSG00000166002	1.29284	0.00467832	SMCO4
ENSG00000138722	1.81325	0.00468011	MMRN1
ENSG00000148848	2.62172	0.00468684	ADAM12
ENSG00000132205	2.18868	0.00470249	EMILIN2
ENSG00000244682	2.30634	0.00474555	FCGR2C
ENSG00000204592	1.14036	0.00476341	HLA-E
ENSG00000090530	1.73509	0.00477424	P3H2
ENSG00000112539	2.30048	0.00477424	C6orf118
ENSG00000131080	2.65868	0.00479626	EDA2R
ENSG00000100599	1.37081	0.00480283	RIN3
ENSG00000107159	4.34274	0.00480878	CA9
ENSG00000158825	1.4695	0.0048653	CDA
ENSG00000163814	2.44712	0.00486686	CDCP1
ENSG00000125520	1.16855	0.00486947	SLC2A4RG
ENSG00000150337	2.09343	0.00488458	FCGR1A
ENSG00000106333	2.77741	0.00492605	PCOLCE
ENSG00000170965	2.46546	0.00493259	PLAC1
ENSG00000130755	1.66183	0.00500118	GMFG
ENSG00000105974	2.41816	0.00501243	CAV1
ENSG00000163661	3.81733	0.00502162	PTX3
ENSG00000124782	1.20699	0.00504859	RREB1
ENSG00000169136	1.11138	0.00505603	ATF5
ENSG00000125148	1.81713	0.00505821	MT2A
ENSG00000111962	1.39086	0.00506475	UST
ENSG00000143119	1.65635	0.00507691	CD53
ENSG00000010610	1.45678	0.00507821	CD4
ENSG00000165181	1.433	0.00512889	SHOC1
ENSG00000176732	1.13355	0.00515008	PFN4
ENSG00000170458	1.90869	0.00518968	CD14
ENSG00000169495	3.07436	0.00524746	HTRA4
ENSG00000175832	3.07027	0.00525037	ETV4
ENSG00000169231	1.38462	0.00526301	THBS3
ENSG00000173200	1.70541	0.00527575	PARP15
ENSG00000182798	1.95143	0.00528088	MAGEB17
ENSG00000029559	4.72812	0.0052826	IBSP
ENSG00000137460	1.66014	0.00528558	FHDC1
ENSG00000204252	2.00079	0.00531129	HLA-DOA
ENSG00000171916	2.23291	0.00533421	LGALS9C
ENSG00000096093	1.04788	0.00534146	EFHC1
ENSG00000173040	2.10277	0.00534985	EVC2
ENSG00000177409	1.94729	0.00540464	SAMD9L
ENSG00000057657	1.36362	0.0054385	PRDM1
ENSG00000174705	1.24574	0.00547091	SH3PXD2B
ENSG00000105383	1.7722	0.00547093	CD33
ENSG00000145287	2.62937	0.00547561	PLAC8
ENSG00000168778	1.18017	0.00550968	TCTN2
ENSG00000134460	4.69709	0.00560202	IL2RA
ENSG00000173193	1.36755	0.00560285	PARP14
ENSG00000114115	2.29533	0.00562775	RBP1
ENSG00000087086	1.31834	0.00564888	FTL
ENSG00000188257	6.79978	0.00566128	PLA2G2A
ENSG00000160255	1.56549	0.00569252	ITGB2
ENSG00000139178	1.85829	0.00569521	C1RL
ENSG00000164430	1.49616	0.00570003	CGAS
ENSG00000107249	1.74721	0.00572136	GLIS3
ENSG00000183067	1.81915	0.00572507	IGSF5
ENSG00000168386	1.49105	0.00572875	FILIP1L
ENSG00000126749	1.00612	0.00577242	EMG1
ENSG00000109684	2.30872	0.00579181	CLNK
ENSG00000143178	1.02803	0.00582405	TBX19
ENSG00000168961	1.40063	0.00590779	LGALS9
ENSG00000175279	1.09939	0.00592548	CENPS
ENSG00000157765	2.81154	0.00593528	SLC34A2
ENSG00000163762	1.33805	0.00594174	TM4SF18
ENSG00000189120	1.85682	0.0059576	SP6
ENSG00000149260	1.26248	0.00597413	CAPN5
ENSG00000164107	5.60901	0.00598106	HAND2
ENSG00000176894	1.02105	0.00598993	PXMP2
ENSG00000172201	1.54497	0.00601716	ID4
ENSG00000134574	1.03084	0.0060328	DDB2
ENSG00000110719	1.43723	0.00603885	TCIRG1
ENSG00000150551	1.99882	0.00603885	LYPD1
ENSG00000087903	1.26489	0.00613327	RFX2
ENSG00000131203	4.36609	0.00614411	IDO1
ENSG00000233024	1.84792	0.00615555	NPIPA9
ENSG00000131981	2.35528	0.00620284	LGALS3
ENSG00000104901	2.37971	0.00620801	DKKL1
ENSG00000142156	1.90046	0.0062091	COL6A1
ENSG00000147872	2.01026	0.00624941	PLIN2
ENSG00000197405	2.28184	0.00629812	C5AR1
ENSG00000110446	1.42609	0.0063106	SLC15A3
ENSG00000122224	1.99856	0.00634214	LY9
ENSG00000136542	3.55329	0.00635919	GALNT5
ENSG00000035403	1.0628	0.00641784	VCL
ENSG00000127325	2.58612	0.00642408	BEST3
ENSG00000137462	1.84159	0.0064454	TLR2
ENSG00000162542	1.52839	0.00653098	TMCO4
ENSG00000212993	1.72111	0.0066133	POU5F1B
ENSG00000160447	1.11104	0.00662191	PKN3
ENSG00000099994	1.97689	0.00663359	SUSD2
ENSG00000136235	2.01438	0.00663502	GPNMB
ENSG00000116717	1.53582	0.00665409	GADD45A
ENSG00000164136	1.85125	0.00666454	IL15
ENSG00000049249	2.42377	0.0066845	TNFRSF9
ENSG00000179772	1.52753	0.00670298	FOXS1
ENSG00000276180	1.28774	0.00670777	H4C9
ENSG00000130427	2.33578	0.00671544	EPO
ENSG00000110195	2.77543	0.00672583	FOLR1
ENSG00000123146	1.63942	0.00674162	ADGRE5
ENSG00000149573	1.82384	0.00678363	MPZL2
ENSG00000146733	1.95235	0.0068023	PSPH
ENSG00000213398	1.16468	0.00682074	LCAT
ENSG00000005187	1.0472	0.00682569	ACSM3
ENSG00000126790	1.16652	0.00688654	L3HYPDH
ENSG00000143341	1.94125	0.00691403	HMCN1
ENSG00000106031	4.94292	0.00694288	HOXA13
ENSG00000137203	3.33997	0.00699388	TFAP2A
ENSG00000213145	1.53329	0.00705493	CRIP1
ENSG00000010671	1.51623	0.00713226	BTK
ENSG00000092929	1.01482	0.00715957	UNC13D
ENSG00000166920	2.66181	0.00718162	C15orf48
ENSG00000066336	1.47679	0.00718942	SPI1
ENSG00000164879	4.34326	0.00721205	CA3
ENSG00000106565	2.03446	0.00727895	TMEM176B
ENSG00000116711	1.3935	0.0073002	PLA2G4A
ENSG00000171858	1.12925	0.00734062	RPS21
ENSG00000163545	1.67286	0.00736739	NUAK2
ENSG00000077713	1.54864	0.00740219	SLC25A43
ENSG00000142700	4.08821	0.0074108	DMRTA2
ENSG00000196935	1.02745	0.00741951	SRGAP1
ENSG00000026103	1.82833	0.00742866	FAS
ENSG00000189190	1.21607	0.00748596	ZNF600
ENSG00000172183	1.42817	0.00752581	ISG20
ENSG00000286095	1.74259	0.00753475	SPEGNB
ENSG00000162723	3.67883	0.00753716	SLAMF9
ENSG00000111341	2.86045	0.00764625	MGP
ENSG00000166928	1.72051	0.00769168	MS4A14
ENSG00000178295	1.01591	0.00771674	GEN1
ENSG00000129170	2.38611	0.00780266	CSRP3
ENSG00000128606	2.41989	0.00781324	LRRC17
ENSG00000140832	2.69528	0.00784109	MARVELD3
ENSG00000108106	1.31592	0.00785426	UBE2S
ENSG00000113739	2.60677	0.0078619	STC2
ENSG00000144730	1.21454	0.00787896	IL17RD
ENSG00000107485	2.79872	0.00804842	GATA3
ENSG00000075275	2.93771	0.00805758	CELSR1
ENSG00000078399	5.11804	0.00806591	HOXA9
ENSG00000153930	1.56732	0.00807004	ANKFN1
ENSG00000178033	1.4498	0.00808648	CALHM5
ENSG00000164106	1.39293	0.00809093	SCRG1
ENSG00000211445	2.23223	0.00810545	GPX3
ENSG00000176208	1.04707	0.00811203	ATAD5
ENSG00000177045	1.6393	0.00814888	SIX5
ENSG00000099984	2.71492	0.00820347	GSTT2
ENSG00000213626	1.19684	0.00821482	LBH
ENSG00000115461	1.64064	0.00822236	IGFBP5
ENSG00000147443	2.04892	0.00822236	DOK2
ENSG00000150048	1.26528	0.00822238	CLEC1A
ENSG00000037280	1.59022	0.00826719	FLT4
ENSG00000154479	1.58115	0.00827993	CCDC173
ENSG00000166482	2.4372	0.00832999	MFAP4
ENSG00000100209	1.0303	0.00837052	HSCB
ENSG00000165806	1.22536	0.00837083	CASP7
ENSG00000162747	2.5054	0.00838219	FCGR3B
ENSG00000197587	3.74132	0.00838512	DMBX1
ENSG00000184489	1.40284	0.00838621	PTP4A3
ENSG00000179299	2.12864	0.00841253	NSUN7
ENSG00000129654	3.46635	0.00841478	FOXJ1
ENSG00000130487	1.77462	0.00847056	KLHDC7B
ENSG00000146904	1.32719	0.00850266	EPHA1
ENSG00000171388	1.48938	0.00850638	APLN
ENSG00000187554	1.59924	0.00852099	TLR5
ENSG00000138080	1.77551	0.00856901	EMILIN1
ENSG00000164241	1.31795	0.00869452	C5orf63
ENSG00000159399	1.49487	0.00872955	HK2
ENSG00000125347	1.46958	0.00878868	IRF1
ENSG00000074047	1.89232	0.00880656	GLI2
ENSG00000118523	1.54945	0.00887697	CCN2
ENSG00000180638	2.84483	0.00890321	SLC47A2
ENSG00000113555	1.46732	0.00891087	PCDH12
ENSG00000214654	1.03772	0.00891442	B3GNT10
ENSG00000187513	1.39478	0.00891451	GJA4
ENSG00000159640	1.73475	0.00891473	ACE
ENSG00000121361	1.33402	0.00891679	KCNJ8
ENSG00000110900	1.61475	0.00896124	TSPAN11
ENSG00000162337	1.30141	0.00896574	LRP5
ENSG00000105829	1.02182	0.00902327	BET1
ENSG00000111581	1.41566	0.00904316	NUP107
ENSG00000135077	1.61826	0.0090952	HAVCR2
ENSG00000106952	1.76818	0.00910901	TNFSF8
ENSG00000185507	1.41807	0.00911733	IRF7
ENSG00000176907	2.17973	0.00911733	TCIM
ENSG00000182326	1.97924	0.00917023	C1S
ENSG00000163584	1.66307	0.00919727	RPL22L1
ENSG00000133321	1.92524	0.00922409	PLAAT4
ENSG00000139318	1.39721	0.00922782	DUSP6
ENSG00000196083	2.1099	0.00925184	IL1RAP
ENSG00000162946	1.12366	0.00927969	DISC1
ENSG00000168454	1.54316	0.00929534	TXNDC2
ENSG00000103742	1.43719	0.0093014	IGDCC4
ENSG00000101082	1.49145	0.00935374	SLA2
ENSG00000133119	1.07425	0.00935551	RFC3
ENSG00000170801	1.93048	0.00943101	HTRA3
ENSG00000115963	1.55161	0.00944402	RND3
ENSG00000115607	2.42956	0.00947067	IL18RAP
ENSG00000249437	1.30128	0.00951924	NAIP
ENSG00000254852	2.23677	0.0095231	NPIPA2
ENSG00000182179	1.08314	0.00952656	UBA7
ENSG00000073792	3.19518	0.00955588	IGF2BP2
ENSG00000124102	5.83826	0.0096144	PI3
ENSG00000053918	1.21708	0.00961665	KCNQ1
ENSG00000168505	3.62944	0.00962042	GBX2
ENSG00000074181	1.35559	0.00965091	NOTCH3
ENSG00000198554	1.1368	0.00973058	WDHD1
ENSG00000105810	1.85439	0.00978961	CDK6
ENSG00000147614	3.2014	0.00983788	ATP6V0D2
ENSG00000257446	1.61667	0.00984652	ZNF878
ENSG00000138964	1.42303	0.00999439	PARVG
ENSG00000175294	1.97145	0.010019	CATSPER1
ENSG00000163507	1.01988	0.0100238	CIP2A
ENSG00000223953	1.84368	0.0100433	C1QTNF5
ENSG00000175600	1.30029	0.0100597	SUGCT
ENSG00000164362	3.63431	0.0100765	TERT
ENSG00000141526	1.77452	0.0100972	SLC16A3
ENSG00000134256	1.15775	0.010107	CD101
ENSG00000179593	3.10974	0.0101092	ALOX15B
ENSG00000168077	1.11906	0.0101098	SCARA3
ENSG00000174799	1.14835	0.010218	CEP135
ENSG00000137441	3.21701	0.0102466	FGFBP2
ENSG00000164185	2.27773	0.0102561	ZNF474
ENSG00000126264	1.51926	0.0102747	HCST
ENSG00000006534	1.39649	0.0102945	ALDH3B1
ENSG00000186818	1.52301	0.0103344	LILRB4
ENSG00000175518	1.95532	0.0104249	UBQLNL
ENSG00000084110	2.18659	0.0104249	HAL
ENSG00000131355	3.02207	0.010457	ADGRE3
ENSG00000107611	1.26608	0.0104584	CUBN
ENSG00000104953	1.71635	0.0104792	TLE6
ENSG00000271503	1.99159	0.0105031	CCL5
ENSG00000111817	1.37417	0.0105138	DSE
ENSG00000099953	2.01412	0.0105166	MMP11
ENSG00000176046	1.2288	0.0105335	NUPR1
ENSG00000013573	1.20315	0.0105856	DDX11
ENSG00000172789	2.5042	0.010628	HOXC5
ENSG00000142089	1.44012	0.0106317	IFITM3
ENSG00000158423	1.90705	0.0106865	RIBC1
ENSG00000163154	1.50856	0.0107319	TNFAIP8L2
ENSG00000069399	1.73331	0.0107698	BCL3
[truncated: 465 more rows]
