# Supplementary material for: Comprehensive analysis of lncRNA‐associated ceRNA network reveals novel potential prognostic regulatory axes in glioblastoma multiforme
Source: J Cell Mol Med. 2024 Jun 12;28(11):e18392. doi: 10.1111/jcmm.18392 (PMC11167707; doi:10.1111/jcmm.18392)
Supplement: Supplementary file 3 — File S3. [file JCMM-28-e18392-s004.xlsx]

## Sheet: down- regulated lnc
Downregulated lncRNAs in GBM tissues compared to normal samples
ID gene	logFC	adj.P.Val	symbol
ENSG00000233123	-7.72932	5.73e-34	LINC01007
ENSG00000206187	-6.88223	3.15e-30	LINC02346
ENSG00000265313	-6.64259	7.99e-29	LINC01476
ENSG00000260630	-2.56807	4.61e-27	SNAI3-AS1
ENSG00000236052	-5.9819	1.28e-25	LINC01643
ENSG00000261340	-6.69835	2.23e-25	LINC01616
ENSG00000286021	-5.70399	1.55e-24	LINC02822
ENSG00000237880	-5.42621	3.07e-24	LINC01885
ENSG00000259234	-6.7283	1.31e-23	ANKRD34C-AS1
ENSG00000225539	-5.34661	3.49e-23	LINC01821
ENSG00000226620	-5.4145	6.94e-23	LINC00343
ENSG00000152931	-4.68976	2.23e-22	PART1
ENSG00000253734	-4.33704	2.84e-22	LINC01289
ENSG00000233705	-6.07209	4.01e-22	SLC26A4-AS1
ENSG00000280798	-2.00237	5.46e-22	LINC00294
ENSG00000225465	-5.03847	1.83e-21	RFPL1S
ENSG00000235160	-5.11676	8.33e-21	LINC02248
ENSG00000248455	-5.86121	1.85e-20	LINC02217
ENSG00000226717	-4.90337	2.39e-20	PTPRD-AS2
ENSG00000228971	-6.21336	9.12e-20	LINC02607
ENSG00000253868	-4.4986	9.68e-20	FER1L6-AS2
ENSG00000230223	-4.44145	9.92e-20	ATXN8OS
ENSG00000236922	-5.19779	1.28e-19	LINC01378
ENSG00000261087	-2.8167	1.34e-19	ZNNT1
ENSG00000226519	-4.97357	3.18e-19	LINC00390
ENSG00000268257	-4.13097	3.67e-19	AIRN
ENSG00000268038	-5.83315	4.07e-19	LINC01785
ENSG00000216863	-5.43953	4.54e-19	LY86-AS1
ENSG00000282164	-3.5461	6.67e-19	PEG13
ENSG00000253554	-4.91797	7.4e-19	LINC01414
ENSG00000236333	-6.01347	8.64e-19	TRHDE-AS1
ENSG00000250584	-4.94548	9.2e-19	LINC01511
ENSG00000253535	-4.61351	1.11e-18	AC120193.1
ENSG00000232903	-4.90995	5.22e-18	LINC01166
ENSG00000270111	-5.51224	1.35e-17	CELF2-DT
ENSG00000175772	-5.60809	1.53e-17	LINC01106
ENSG00000237737	-5.10184	2.14e-17	DCTN1-AS1
ENSG00000205634	-4.61329	2.56e-17	LINC00898
ENSG00000280776	-5.952	3.43e-17	LINC01202
ENSG00000228203	-4.56857	4.99e-17	GRASLND
ENSG00000271614	-2.4607	5.28e-17	ATP2B1-AS1
ENSG00000259964	-5.62341	5.41e-17	THSD4-AS1
ENSG00000261325	-5.08013	6.75e-17	LINC02192
ENSG00000205562	-5.07818	6.93e-17	AL049775.1
ENSG00000228400	-5.46841	1.66e-16	AC079154.1
ENSG00000240707	-4.6467	1.86e-16	LINC01168
ENSG00000256008	-5.33869	1.88e-16	AC125616.1
ENSG00000250686	-4.34758	2.26e-16	KHDRBS2-OT1
ENSG00000236466	-4.79081	4.72e-16	AL035670.1
ENSG00000258441	-3.05471	5.21e-16	LINC00641
ENSG00000253973	-4.20234	5.9e-16	AC079296.1
ENSG00000128254	-2.80323	6.83e-16	C22orf24
ENSG00000267272	-2.87412	1.03e-15	LINC01140
ENSG00000215196	-4.8962	3.15e-15	BASP1-AS1
ENSG00000233452	-2.98146	4.07e-15	STXBP5-AS1
ENSG00000261738	-4.5347	4.85e-15	MIR3976HG
ENSG00000220575	-6.05632	5.07e-15	HTR5A-AS1
ENSG00000247556	-1.76571	6.4e-15	OIP5-AS1
ENSG00000227188	-3.95278	7.18e-15	MGAT3-AS1
ENSG00000233508	-5.70708	1.05e-14	AL021395.1
ENSG00000259664	-4.32546	1.39e-14	LINC02254
ENSG00000205488	-4.55756	1.45e-14	CALML3-AS1
ENSG00000248673	-4.1061	1.53e-14	LINC01331
ENSG00000254102	-4.61971	1.63e-14	AC090136.3
ENSG00000250634	-3.48239	2e-14	LINC01182
ENSG00000286214	-4.90879	2.04e-14	AUXG01000058.1
ENSG00000263878	-4.81249	3.05e-14	DLGAP1-AS4
ENSG00000260641	-2.67169	3.2e-14	AC114811.2
ENSG00000224116	-4.79739	4.1e-14	INHBA-AS1
ENSG00000230852	-4.50104	6.47e-14	LINC02857
ENSG00000250579	-5.05127	9e-14	CTD-2297D10.2
ENSG00000204588	-5.16489	1.63e-13	LINC01123
ENSG00000225978	-4.41708	3.32e-13	HAR1A
ENSG00000234281	-3.01131	4.61e-13	LANCL1-AS1
ENSG00000264515	-5.40947	4.64e-13	AC011474.1
ENSG00000246363	-3.31733	5.7e-13	LINC02458
ENSG00000250007	-4.13006	5.74e-13	AC087457.1
ENSG00000230133	-4.15499	5.82e-13	LINC01721
ENSG00000249896	-4.70061	7.08e-13	LINC02495
ENSG00000279484	-3.81394	8.3e-13	KLHL30-AS1
ENSG00000177133	-3.38081	8.91e-13	PRDM16-DT
ENSG00000251450	-3.8494	1e-12	RASGRF2-AS1
ENSG00000233930	-4.32276	1.2e-12	KRTAP5-AS1
ENSG00000237667	-4.63775	1.23e-12	LINC01115
ENSG00000232354	-3.85735	1.24e-12	VIPR1-AS1
ENSG00000248197	-3.76766	1.56e-12	LINC00290
ENSG00000224222	-4.22271	1.66e-12	LINC02636
ENSG00000224223	-5.40487	1.77e-12	VSTM2A-OT1
ENSG00000249421	-4.02738	1.78e-12	ADAMTS19-AS1
ENSG00000229325	-3.25204	1.95e-12	ACAP2-IT1
ENSG00000284848	-3.57596	2.59e-12	LINC02359
ENSG00000250366	-5.13173	2.76e-12	TUNAR
ENSG00000234423	-3.64101	2.84e-12	LINC01250
ENSG00000236268	-4.75701	4.35e-12	LINC01361
ENSG00000256193	-5.76973	6.87e-12	LINC00507
ENSG00000236901	-2.75679	7.1e-12	MIR600HG
ENSG00000250986	-4.78842	7.23e-12	LINC02600
ENSG00000254635	-1.36526	7.47e-12	WAC-AS1
ENSG00000224812	-2.60939	8.14e-12	TMEM72-AS1
ENSG00000254377	-4.96695	9.43e-12	MIR124-2HG
ENSG00000226762	-3.90296	1.1e-11	LINC02668
ENSG00000176840	-4.58934	1.17e-11	MIR7-3HG
ENSG00000228016	-3.65336	1.39e-11	RAPGEF4-AS1
ENSG00000189275	-5.08108	1.54e-11	LINC01164
ENSG00000224271	-4.96213	1.56e-11	AL117329.1
ENSG00000251138	-4.62466	1.69e-11	LINC02882
ENSG00000259831	-3.32965	2.02e-11	LINC00567
ENSG00000279685	-4.06313	2.06e-11	MAPT-IT1
ENSG00000253301	-4.1143	2.3e-11	LINC01606
ENSG00000230319	-2.45805	2.41e-11	TTLL1-AS1
ENSG00000255136	-3.91018	2.57e-11	AP001972.3
ENSG00000203930	-4.36107	2.73e-11	LINC00632
ENSG00000271474	-3.93573	3.19e-11	AC106881.1
ENSG00000228794	-1.28849	3.25e-11	LINC01128
ENSG00000273032	-2.62752	3.65e-11	DGCR5
ENSG00000225449	-4.62576	4.94e-11	RAB6C-AS1
ENSG00000224023	-2.70326	5.18e-11	EDRF1-DT
ENSG00000214043	-3.81405	5.18e-11	LINC02347
ENSG00000255693	-3.88053	6.66e-11	LINC02389
ENSG00000232825	-3.55504	1.12e-10	AL445433.2
ENSG00000258240	-4.46037	1.16e-10	AC002351.1
ENSG00000286592	-4.86811	1.22e-10	LINC02885
ENSG00000203684	-2.96595	1.33e-10	IBA57-DT
ENSG00000250974	-3.34999	1.34e-10	LINC02196
ENSG00000283709	-3.61689	1.84e-10	FAM238C
ENSG00000279770	-3.31724	2.11e-10	LINC00552
ENSG00000259583	-3.70526	2.82e-10	AC015712.2
ENSG00000231133	-3.67182	2.9e-10	HAR1B
ENSG00000224078	-2.33384	3.32e-10	SNHG14
ENSG00000255082	-3.56566	3.46e-10	GRM5-AS1
ENSG00000228358	-5.21301	3.49e-10	LINC02263
ENSG00000253738	-1.14153	3.63e-10	OTUD6B-AS1
ENSG00000255652	-3.6362	3.69e-10	AC140847.2
ENSG00000253877	-4.63415	4.1e-10	LINC01608
ENSG00000225675	-3.28309	4.78e-10	LINC01771
ENSG00000204860	-4.37138	5.07e-10	FAM201A
ENSG00000260032	-1.33684	5.14e-10	NORAD
ENSG00000254081	-4.55774	5.3e-10	LINC01299
ENSG00000205632	-3.70357	5.76e-10	LINC01310
ENSG00000251209	-3.60179	5.8e-10	LINC00923
ENSG00000253686	-3.3539	6.81e-10	LINC01484
ENSG00000242428	-4.5307	6.95e-10	CFAP20DC-AS1
ENSG00000225877	-3.97857	7.37e-10	PSG8-AS1
ENSG00000248441	-2.59517	7.46e-10	LINC01197
ENSG00000232406	-3.58375	8.2e-10	AL121895.1
ENSG00000229847	-3.25468	8.81e-10	EMX2OS
ENSG00000226627	-3.21959	9.1e-10	SHANK2-AS1
ENSG00000228824	-3.6881	9.34e-10	MIR4500HG
ENSG00000212719	-1.85899	9.47e-10	LINC02693
ENSG00000264954	-3.27298	1.07e-09	PRR29-AS1
ENSG00000257556	-3.45469	1.17e-09	LINC02298
ENSG00000259235	-3.20895	1.23e-09	AC066612.1
ENSG00000235072	-2.67619	1.26e-09	ARNILA
ENSG00000239828	-2.46836	1.59e-09	AC063944.1
ENSG00000260232	-3.26659	1.74e-09	PWRN4
ENSG00000203280	-3.21396	1.85e-09	KIAA1671-AS1
ENSG00000235010	-3.15712	1.92e-09	AL512622.1
ENSG00000259577	-2.3276	2.76e-09	CERNA1
ENSG00000225975	-1.48278	2.87e-09	LINC01534
ENSG00000273372	-3.45622	3.14e-09	SFTPD-AS1
ENSG00000184385	-4.13403	3.22e-09	UMODL1-AS1
ENSG00000250056	-3.4819	3.34e-09	LINC01018
ENSG00000224924	-3.65333	3.34e-09	LINC00320
ENSG00000225361	-2.33399	3.48e-09	PPP1R26-AS1
ENSG00000235026	-4.30026	3.61e-09	DPP10-AS1
ENSG00000235903	-2.36596	3.88e-09	CPB2-AS1
ENSG00000234336	-3.32871	3.94e-09	JAZF1-AS1
ENSG00000271849	-2.46992	5.4e-09	MAN2A1-DT
ENSG00000261175	-2.95494	5.76e-09	LINC02188
ENSG00000228127	-3.69341	6.08e-09	LINC01649
ENSG00000224195	-2.57077	6.69e-09	AC022400.1
ENSG00000228223	-2.32181	7.05e-09	HCG11
ENSG00000261399	-3.83883	7.91e-09	AL031710.1
ENSG00000253230	-4.24413	8.4e-09	MIR124-1HG
ENSG00000251011	-3.50745	9.07e-09	TMEM108-AS1
ENSG00000238276	-4.17181	9.14e-09	AL354863.1
ENSG00000244040	-2.45681	9.61e-09	IL12A-AS1
ENSG00000225231	-3.58905	1.05e-08	LINC02470
ENSG00000237361	-3.0905	1.16e-08	TUSC8
ENSG00000247317	-2.83741	1.45e-08	LY6E-DT
ENSG00000233208	-3.06962	1.73e-08	LINC00642
ENSG00000251372	-4.36401	1.75e-08	LINC00499
ENSG00000205696	-4.44175	1.81e-08	ADARB2-AS1
ENSG00000234614	-3.37955	1.89e-08	C2CD4D-AS1
ENSG00000182366	-2.92261	2.06e-08	FAM87A
ENSG00000235024	-2.95079	2.37e-08	AC097468.2
ENSG00000226746	-2.93443	2.77e-08	SMCR5
ENSG00000235314	-2.39336	2.78e-08	LINC00957
ENSG00000262619	-3.57716	3.04e-08	LINC00621
ENSG00000286532	-1.52202	3.44e-08	PARTICL
ENSG00000235663	-2.94937	3.51e-08	SAPCD1-AS1
ENSG00000204603	-3.82685	3.71e-08	LINC01257
ENSG00000273033	-1.331	3.71e-08	LINC02035
ENSG00000257467	-2.88314	3.94e-08	PPFIA2-AS1
ENSG00000234688	-4.12649	4.41e-08	AL049749.1
ENSG00000259462	-2.83637	5.06e-08	CPEB1-AS1
ENSG00000248473	-2.62116	5.09e-08	LINC01962
ENSG00000239911	-2.21928	5.68e-08	PRKAG2-AS1
ENSG00000218416	-2.8417	7e-08	AC110619.1
ENSG00000262454	-1.84154	7.19e-08	MIR193BHG
ENSG00000233175	-2.93691	7.99e-08	AC008105.1
ENSG00000262155	-2.10685	8.45e-08	LINC02175
ENSG00000259153	-3.34064	8.5e-08	AC004816.1
ENSG00000260653	-3.92374	1.03e-07	AC237221.1
ENSG00000272620	-2.27001	1.18e-07	AFAP1-AS1
ENSG00000260019	-3.08113	1.19e-07	LINC01992
ENSG00000249487	-3.10009	1.23e-07	LINC01586
ENSG00000274225	-2.91369	1.25e-07	AP001065.3
ENSG00000225206	-3.59949	1.31e-07	MIR137HG
ENSG00000272989	-2.65307	1.33e-07	LINC02012
ENSG00000227467	-2.81027	1.39e-07	LINC01537
ENSG00000267577	-3.17402	1.44e-07	AC010327.4
ENSG00000287750	-2.77124	1.58e-07	AL353572.4
ENSG00000260941	-2.53419	1.61e-07	LINC00622
ENSG00000259905	-3.29044	1.69e-07	PWRN1
ENSG00000273001	-2.20934	2.07e-07	AL731533.2
ENSG00000245293	-2.95527	2.11e-07	CYP2U1-AS1
ENSG00000236975	-3.31313	2.38e-07	LINC02814
ENSG00000279078	-2.67899	2.39e-07	SND1-IT1
ENSG00000281183	-2.55075	2.43e-07	NPTN-IT1
ENSG00000197322	-3.38422	2.44e-07	C17orf102
ENSG00000288568	-2.35144	2.44e-07	AC092720.3
ENSG00000226137	-1.60054	2.82e-07	BAIAP2-DT
ENSG00000225783	-3.2193	2.89e-07	MIAT
ENSG00000236668	-3.31632	3.32e-07	AC006450.3
ENSG00000235760	-2.66923	3.45e-07	MSH2-OT1
ENSG00000236700	-3.25191	3.8e-07	LINC01010
ENSG00000224965	-2.42572	4.64e-07	LINC02586
ENSG00000224086	-1.62548	4.89e-07	PPM1F-AS1
ENSG00000232656	-2.37712	4.93e-07	IDI2-AS1
ENSG00000271538	-2.23927	5.14e-07	LINC02427
ENSG00000236548	-2.32936	5.31e-07	RNF217-AS1
ENSG00000237863	-3.51461	5.4e-07	AL035425.1
ENSG00000224613	-2.69862	5.46e-07	AC095032.1
ENSG00000224509	-2.5418	5.5e-07	MRPS9-AS2
ENSG00000285735	-2.90444	5.79e-07	LINC02717
ENSG00000259319	-1.8347	6.06e-07	AF111167.2
ENSG00000258636	-3.61229	6.57e-07	AL121821.2
ENSG00000237037	-1.29848	6.71e-07	NDUFA6-DT
ENSG00000238217	-3.11074	6.77e-07	LINC01877
ENSG00000278156	-2.3411	6.81e-07	TSC22D1-AS1
ENSG00000267750	-2.38343	7.14e-07	RUNDC3A-AS1
ENSG00000261634	-2.55535	7.48e-07	AC026992.2
ENSG00000245384	-2.47786	7.81e-07	CXXC4-AS1
ENSG00000250320	-3.25363	7.91e-07	EDIL3-DT
ENSG00000241956	-3.25512	8.35e-07	AC109466.1
ENSG00000261416	-2.47207	1.08e-06	AC012645.3
ENSG00000271040	-1.54407	1.14e-06	AL390955.2
ENSG00000255929	-2.62254	1.32e-06	AP000943.2
ENSG00000223768	-1.67935	1.37e-06	LINC00205
ENSG00000231187	-2.8276	1.38e-06	AL356056.2
ENSG00000233073	-2.71946	1.45e-06	GRM3-AS1
ENSG00000256925	-3.48144	1.47e-06	ADGRA1-AS1
ENSG00000258404	-2.78968	1.49e-06	LINC02320
ENSG00000258057	-1.44936	1.5e-06	BCDIN3D-AS1
ENSG00000259826	-1.37838	1.53e-06	AC072061.1
ENSG00000254872	-2.90047	2.04e-06	LINC02688
ENSG00000233058	-1.90059	2.1e-06	LINC00884
ENSG00000235049	-3.36469	2.32e-06	LINC00940
ENSG00000249484	-2.7307	2.5e-06	LINC01470
ENSG00000246526	-1.79474	2.58e-06	LINC02481
ENSG00000248859	-3.0509	2.65e-06	LINC01574
ENSG00000233304	-3.53969	2.93e-06	LINC01346
ENSG00000285967	-1.1899	3.25e-06	NIPBL-DT
ENSG00000248719	-3.16467	3.28e-06	AC021127.1
ENSG00000272808	-2.83973	3.69e-06	AC015712.6
ENSG00000231312	-1.0822	3.72e-06	MAP4K3-DT
ENSG00000232287	-2.984	4.01e-06	SLC6A1-AS1
ENSG00000231999	-1.37342	4.07e-06	LRRC8C-DT
ENSG00000263724	-3.28595	4.63e-06	DLGAP1-AS3
ENSG00000204092	-2.80828	4.73e-06	LINC00951
ENSG00000262223	-3.00319	4.91e-06	AC110285.1
ENSG00000251075	-1.95813	4.93e-06	HTT-AS
ENSG00000237512	-2.5586	4.99e-06	UNC5B-AS1
ENSG00000260992	-2.24858	5.29e-06	DOCK9-DT
ENSG00000277448	-2.62901	5.63e-06	LINC02338
ENSG00000260025	-1.74846	5.77e-06	CRIM1-DT
ENSG00000235865	-2.37455	5.83e-06	GSN-AS1
ENSG00000250072	-2.59195	5.9e-06	SH3TC2-DT
ENSG00000224568	-3.05097	6.14e-06	LINC01886
ENSG00000250241	-2.01515	6.53e-06	AC105383.1
ENSG00000224215	-2.39551	6.79e-06	AL606469.1
ENSG00000249306	-3.03448	6.89e-06	LINC01411
ENSG00000181800	-2.74251	8.14e-06	CELF2-AS1
ENSG00000249937	-3.73725	8.59e-06	LINC02223
ENSG00000233725	-2.13496	8.92e-06	NRAD1
ENSG00000224795	-3.18658	1.01e-05	NTM-AS1
ENSG00000248019	-1.71708	1.01e-05	FAM13A-AS1
ENSG00000258998	-2.50838	1.16e-05	LINC02302
ENSG00000227373	-1.61761	1.34e-05	RABGAP1L-DT
ENSG00000257337	-1.43602	1.4e-05	AC068888.1
ENSG00000285051	-3.12706	1.48e-05	SLC7A14-AS1
ENSG00000235033	-2.49905	1.51e-05	DAAM2-AS1
ENSG00000237166	-3.43105	1.53e-05	LINC01792
ENSG00000285844	-3.35716	1.58e-05	FO393414.3
ENSG00000187012	-2.46986	1.58e-05	LINC00207
ENSG00000214039	-2.41931	1.77e-05	LINC02418
ENSG00000213888	-1.43897	1.79e-05	LINC01521
ENSG00000185847	-2.45711	1.97e-05	LINC01405
ENSG00000186235	-2.26187	2.05e-05	LINC02610
ENSG00000226581	-3.32855	2.16e-05	LINC02848
ENSG00000238058	-1.41396	2.2e-05	AL355574.1
ENSG00000237943	-1.75394	2.21e-05	PRKCQ-AS1
ENSG00000235823	-1.14485	2.22e-05	OLMALINC
ENSG00000230555	-1.42824	2.23e-05	AL450326.1
ENSG00000235890	-2.70002	2.27e-05	TSPEAR-AS1
ENSG00000267365	-1.74148	2.27e-05	KCNJ2-AS1
ENSG00000224939	-2.25304	2.37e-05	LINC00184
ENSG00000232044	-2.71738	2.4e-05	SILC1
ENSG00000182586	-1.63464	2.45e-05	LINC00334
ENSG00000233926	-1.9086	2.74e-05	AL591368.1
ENSG00000250107	-2.10334	3.22e-05	CACNA1G-AS1
ENSG00000257859	-2.65726	3.47e-05	CASC18
ENSG00000251226	-3.93746	3.55e-05	LINC02714
ENSG00000226200	-1.34519	4.19e-05	SGMS1-AS1
ENSG00000203709	-1.73354	4.22e-05	MIR29B2CHG
ENSG00000266357	-2.65972	4.32e-05	LINC02074
ENSG00000233684	-2.43214	4.56e-05	LINC01865
ENSG00000223442	-1.74676	4.98e-05	TH2LCRR
ENSG00000228661	-1.85978	5.25e-05	STIM1-AS1
ENSG00000249790	-2.56842	5.26e-05	AC092490.1
ENSG00000232233	-2.45429	5.27e-05	LINC02043
ENSG00000267296	-1.56563	5.4e-05	CEBPA-DT
ENSG00000224177	-2.30917	5.44e-05	LINC00570
ENSG00000260804	-1.23665	5.53e-05	LINC01963
ENSG00000223843	-2.06917	6.34e-05	EFCAB6-AS1
ENSG00000227115	-2.70157	6.38e-05	LINC01630
ENSG00000236653	-3.30466	6.43e-05	LINC01923
ENSG00000229205	-2.55846	6.62e-05	LINC00200
ENSG00000175773	-1.8111	6.72e-05	ZBTB44-DT
ENSG00000254768	-3.01983	7e-05	AC104009.1
ENSG00000157306	-2.07163	7.14e-05	ZFHX2-AS1
ENSG00000227906	-2.40047	7.14e-05	SNAP25-AS1
ENSG00000230156	-2.38348	7.38e-05	LINC00443
ENSG00000237638	-1.16943	7.59e-05	LINC02245
ENSG00000246627	-1.95029	7.6e-05	CACNA1C-AS1
ENSG00000203876	-1.91976	7.97e-05	ADD3-AS1
ENSG00000227392	-2.92223	8.11e-05	HPN-AS1
ENSG00000259291	-1.39481	8.14e-05	ZNF710-AS1
ENSG00000251666	-1.58171	8.24e-05	ZNF346-IT1
ENSG00000225988	-2.29055	8.26e-05	LAMP5-AS1
ENSG00000233723	-2.29395	8.42e-05	LINC01122
ENSG00000228363	-1.97445	0.00010254	AC015971.1
ENSG00000235478	-1.68117	0.000119359	LINC01664
ENSG00000279727	-1.94695	0.000123593	LINC02033
ENSG00000242759	-1.46155	0.000123798	LINC00882
ENSG00000272933	-1.14254	0.000129947	AL391121.1
ENSG00000268621	-2.24155	0.000129967	IGFL2-AS1
ENSG00000287261	-2.03308	0.000138612	AL139243.1
ENSG00000182648	-2.31155	0.000143228	LINC01006
ENSG00000253161	-2.75741	0.000143992	LINC01605
ENSG00000271931	-1.97349	0.000152039	AL353135.1
ENSG00000116652	-1.62253	0.000161068	DLEU2L
ENSG00000242791	-1.93131	0.000163256	AC117395.1
ENSG00000281186	-2.63296	0.000166363	LINC00706
ENSG00000214548	-3.23887	0.000170904	MEG3
ENSG00000228140	-2.21421	0.000186059	AL031283.1
ENSG00000196951	-1.51478	0.000187834	SCOC-AS1
ENSG00000250166	-2.38632	0.00019578	AC053513.1
ENSG00000234056	-2.53536	0.000199696	LINC00463
ENSG00000204091	-2.50098	0.000223851	TDRG1
ENSG00000230317	-2.2067	0.00023025	LINC01284
ENSG00000234233	-2.84985	0.000230758	KCNH1-IT1
ENSG00000224243	-3.03336	0.000232806	SOX1-OT
ENSG00000231233	-2.17471	0.000244876	CFAP58-DT
ENSG00000236882	-1.59129	0.000247096	LINC01554
ENSG00000234377	-2.53849	0.000247298	OBI1-AS1
ENSG00000261420	-1.70911	0.000249013	AL022069.1
ENSG00000259953	-1.25458	0.000272843	AL138756.1
ENSG00000189419	-1.90649	0.000275402	SPATA41
ENSG00000284240	-2.10138	0.00027733	LINC02801
ENSG00000237941	-2.61798	0.000308422	KCNQ1DN
ENSG00000245975	-1.20007	0.000311011	AC090515.2
ENSG00000234432	-1.21656	0.000315126	AC092171.3
ENSG00000238194	-3.25602	0.000321753	PHACTR3-AS1
ENSG00000226903	-2.61031	0.00032566	LINC00354
ENSG00000207955	-3.06843	0.000325891	AL359091.1
ENSG00000226944	-2.48762	0.00032927	RNF207-AS1
ENSG00000248050	-2.26304	0.000340502	AC079061.1
ENSG00000232082	-1.99439	0.000350588	RPS6KA2-IT1
ENSG00000180422	-2.26822	0.00035207	LINC00304
ENSG00000244558	-2.01038	0.000352316	KCNK15-AS1
ENSG00000203356	-1.56969	0.000354867	LINC01562
ENSG00000231437	-1.70942	0.000366546	LINC01750
ENSG00000241570	-2.35397	0.000368002	PAQR9-AS1
ENSG00000273257	-1.44853	0.000369312	AC069200.1
ENSG00000249381	-2.13693	0.00038401	LINC00500
ENSG00000250033	-1.87126	0.00039214	SLC7A11-AS1
ENSG00000229520	-3.05808	0.000398499	LINC00404
ENSG00000229980	-1.31958	0.0004146	TOB1-AS1
ENSG00000229431	-1.46063	0.000424026	MED8-AS1
ENSG00000272002	-1.81335	0.000446686	AC010904.2
ENSG00000276116	-1.3479	0.000448653	FUT8-AS1
ENSG00000227544	-1.58097	0.000485803	AC018647.1
ENSG00000205559	-1.02957	0.000488715	CHKB-DT
ENSG00000184068	-1.58293	0.00049771	SREBF2-AS1
ENSG00000224934	-1.37371	0.000511011	AL391684.1
ENSG00000235989	-1.53843	0.000511714	MORC2-AS1
ENSG00000273018	-2.7332	0.000518542	FAM106A
ENSG00000249700	-1.11683	0.00052426	SRD5A3-AS1
ENSG00000243083	-1.96942	0.000525116	LINC00870
ENSG00000261121	-2.17349	0.000532165	LINC02473
ENSG00000265142	-2.12109	0.000536292	MIR133A1HG
ENSG00000272273	-1.59967	0.000575445	IER3-AS1
ENSG00000225953	-1.19683	0.00060733	SATB2-AS1
ENSG00000226828	-2.10778	0.000613865	LINC02774
ENSG00000256577	-2.10632	0.000643582	SLC6A12-AS1
ENSG00000261404	-1.76412	0.000659394	AC138627.1
ENSG00000260388	-1.37223	0.000665296	LINC00562
ENSG00000224596	-1.65518	0.00068533	ZMIZ1-AS1
ENSG00000258708	-2.85874	0.000699217	SLC25A21-AS1
ENSG00000225234	-1.54836	0.000710993	TRAPPC12-AS1
ENSG00000235257	-1.02596	0.000711191	ITGA9-AS1
ENSG00000226985	-1.9299	0.000721668	LINC01203
ENSG00000237399	-1.48474	0.000722149	PITRM1-AS1
ENSG00000224614	-1.85898	0.000798251	TNK2-AS1
ENSG00000270112	-2.01024	0.000820516	AC090241.2
ENSG00000263050	-1.15001	0.000825351	AC090617.5
ENSG00000281692	-2.2088	0.000829312	PACRG-AS1
ENSG00000224825	-2.45819	0.00092089	RORB-AS1
ENSG00000240423	-1.77905	0.000925054	LINC00636
ENSG00000256576	-1.58488	0.000964286	LINC02361
ENSG00000228624	-1.27236	0.00106631	HDAC2-AS2
ENSG00000225670	-2.86951	0.0010664	CADM3-AS1
ENSG00000236756	-1.11762	0.00111015	DNAJC9-AS1
ENSG00000249550	-2.71928	0.00114794	LINC01234
ENSG00000255618	-3.11435	0.0011504	LINC02440
ENSG00000255129	-1.6879	0.00116816	AP000880.1
ENSG00000238018	-1.65827	0.00117987	AC093110.1
ENSG00000258647	-2.13819	0.00118979	LINC00930
ENSG00000273117	-1.31698	0.00120119	AC144652.1
ENSG00000261656	-1.80641	0.00121996	BEAN1-AS1
ENSG00000232504	-1.60501	0.00122217	ST3GAL5-AS1
ENSG00000236404	-1.59751	0.00126187	VLDLR-AS1
ENSG00000233532	-2.75733	0.00126625	LINC00460
ENSG00000283503	-2.40118	0.00134086	LINC01902
ENSG00000278338	-1.48755	0.00135932	VWA8-AS1
ENSG00000236526	-1.69597	0.00138334	AL035448.1
ENSG00000270177	-1.25175	0.00140618	AC104109.2
ENSG00000124915	-1.97738	0.00141529	MYRF-AS1
ENSG00000230731	-1.86527	0.00150651	AL589745.1
ENSG00000224957	-2.77627	0.00151766	LINC01266
ENSG00000261286	-1.69663	0.00155066	ATP2C2-AS1
ENSG00000263958	-3.39736	0.00155206	AC091138.1
ENSG00000238250	-2.03136	0.00155683	ST6GAL2-IT1
ENSG00000230910	-1.55379	0.00157778	AL391807.1
ENSG00000237879	-2.02288	0.00159111	LINC00398
ENSG00000223812	-3.25824	0.00160415	AC073365.1
ENSG00000237732	-2.04486	0.00167164	CT75
ENSG00000226330	-1.98888	0.00167203	AL606489.1
ENSG00000237438	-2.56862	0.00183975	CECR7
ENSG00000239268	-1.48462	0.00184136	AC092691.1
ENSG00000288235	-1.97656	0.00184613	FAM106C
ENSG00000229619	-1.13894	0.00184769	MBNL1-AS1
ENSG00000233334	-2.45739	0.00187068	FAM53B-AS1
ENSG00000246451	-1.40939	0.00189454	AL049840.2
ENSG00000231253	-1.89421	0.00189645	LINC01640
ENSG00000240889	-1.03199	0.00189818	NDUFB2-AS1
ENSG00000233143	-1.45914	0.00195421	DIRC3-AS1
ENSG00000234807	-1.23115	0.00200609	LINC01135
ENSG00000267309	-1.10301	0.0020167	AC092295.2
ENSG00000260439	-2.02471	0.00206879	LMF1-AS1
ENSG00000235531	-1.94955	0.0021663	MSC-AS1
ENSG00000253741	-1.60788	0.00216744	LNCOC1
ENSG00000162913	-1.9205	0.00221837	OBSCN-AS1
ENSG00000234781	-1.60769	0.00229548	LINC01103
ENSG00000264589	-2.0868	0.00241629	MAPT-AS1
ENSG00000247624	-1.52998	0.00243093	CPEB2-DT
ENSG00000225683	-2.68985	0.00252554	PACRG-AS3
ENSG00000259448	-1.15843	0.00256364	LINC02352
ENSG00000231690	-1.72968	0.00258696	LINC00574
ENSG00000276255	-1.64691	0.00258696	LINC02809
ENSG00000235621	-2.04215	0.00265594	LINC00494
ENSG00000235770	-1.24628	0.00276806	LINC00607
ENSG00000248360	-1.44005	0.00288203	LINC00504
ENSG00000237159	-2.02875	0.00290133	CNTFR-AS1
ENSG00000228956	-2.10947	0.00298039	SATB1-AS1
ENSG00000223704	-1.25319	0.00299842	LINC01422
ENSG00000236289	-1.74131	0.0031324	GACAT3
ENSG00000283141	-1.90378	0.00318118	LINC02666
ENSG00000229122	-1.07334	0.00318833	AGBL5-IT1
ENSG00000255362	-1.7252	0.00324033	LINC02761
ENSG00000225506	-1.82394	0.00329821	CYP4A22-AS1
ENSG00000231948	-1.62795	0.00331363	HS1BP3-IT1
ENSG00000237637	-1.45865	0.00334614	FRY-AS1
ENSG00000225778	-1.8969	0.00346861	PROSER2-AS1
ENSG00000236485	-1.90059	0.00359213	LINC01945
ENSG00000225756	-1.67814	0.00377259	DBH-AS1
ENSG00000268654	-2.22452	0.00388803	MIMT1
ENSG00000238121	-1.50149	0.00391692	LINC00426
ENSG00000226083	-1.84797	0.00391841	SLC39A12-AS1
ENSG00000236824	-2.18039	0.0040604	BCYRN1
ENSG00000258725	-1.28145	0.00418252	PRC1-AS1
ENSG00000225905	-1.67306	0.00428079	AL391244.1
ENSG00000267662	-1.37318	0.00428757	AC025809.1
ENSG00000240405	-1.82312	0.00435149	SAMMSON
ENSG00000274659	-1.23998	0.00455616	LINC02371
ENSG00000278214	-1.78377	0.00469767	LINC02139
ENSG00000177112	-1.52586	0.0047155	IRAG1-AS1
ENSG00000229739	-1.12379	0.0047218	PDC-AS1
ENSG00000233110	-1.68398	0.00472676	AC093797.1
ENSG00000242242	-1.62889	0.00497572	NECTIN3-AS1
ENSG00000262188	-1.6093	0.00501756	LINC01978
ENSG00000251165	-2.17041	0.00502647	F11-AS1
ENSG00000233296	-1.58015	0.00502647	TMEM18-DT
ENSG00000182873	-1.07908	0.00503348	PRKCZ-AS1
ENSG00000281731	-1.31709	0.00503353	METTL14-DT
ENSG00000242258	-1.89485	0.00510127	LINC00996
ENSG00000283051	-1.5009	0.00516012	LINC01668
ENSG00000261617	-2.07895	0.00517785	LINC02177
ENSG00000265148	-1.20541	0.00525435	TSPOAP1-AS1
ENSG00000235875	-1.86104	0.00534573	ARHGEF7-AS2
ENSG00000250159	-1.93727	0.00536058	AC106791.1
ENSG00000197880	-1.46127	0.00537825	MDS2
ENSG00000227543	-1.12454	0.00565861	SPAG5-AS1
ENSG00000245750	-1.28244	0.00566305	DRAIC
ENSG00000254842	-1.36113	0.00589351	LINC02551
ENSG00000276462	-2.36511	0.00612375	BX255923.2
ENSG00000261758	-1.75956	0.00622557	AC117382.2
ENSG00000244124	-1.35307	0.0062973	ATP1B3-AS1
ENSG00000285294	-1.9552	0.00663387	LINC00842
ENSG00000198711	-1.39111	0.00664547	SSBP3-AS1
ENSG00000275880	-1.18984	0.00666459	AL139385.1
ENSG00000267121	-1.41095	0.00669661	AC008105.3
ENSG00000232618	-1.24766	0.00688654	AL355304.1
ENSG00000269956	-1.28682	0.00701344	MKNK1-AS1
ENSG00000232265	-1.69908	0.00705094	LINC02805
ENSG00000259343	-1.4446	0.00714273	TMC3-AS1
ENSG00000281641	-1.37925	0.0072882	SAMD12-AS1
ENSG00000177234	-1.94188	0.00741259	LINC01561
ENSG00000249203	-1.70762	0.00748235	LINC02224
ENSG00000180539	-1.01072	0.00750947	C9orf139
ENSG00000231249	-1.33283	0.0075096	ITPR1-DT
ENSG00000256633	-1.659	0.00761936	PDE2A-AS2
ENSG00000224153	-1.55128	0.00763766	LINC02054
ENSG00000232445	-1.32972	0.00766475	EMSLR
ENSG00000254101	-2.02312	0.00801137	LINC02055
ENSG00000235910	-1.30046	0.00801309	APOA1-AS
ENSG00000259884	-2.37849	0.00805869	NR4A1AS
ENSG00000230461	-1.11362	0.00808648	PROX1-AS1
ENSG00000277199	-1.81313	0.00814524	LINC01632
ENSG00000248714	-1.28456	0.00814904	AC091180.2
ENSG00000182912	-1.66105	0.00820674	TSPEAR-AS2
ENSG00000253944	-1.56798	0.0083735	AC027117.2
ENSG00000259590	-1.53335	0.0090952	LINC02244
ENSG00000231920	-1.77239	0.00911292	NEBL-AS1
ENSG00000250125	-1.91628	0.00913833	LINC02232
ENSG00000236963	-1.38871	0.00921381	LINC01141
ENSG00000226891	-1.31467	0.00952089	LINC01359
ENSG00000182257	-1.00006	0.00966082	PRR34
ENSG00000233885	-1.09478	0.0100913	YEATS2-AS1
ENSG00000278200	-1.43235	0.0100955	LINC01971
ENSG00000257913	-1.05734	0.0102646	DDN-AS1
ENSG00000237476	-1.20599	0.0104274	LINC01637
ENSG00000255545	-1.41819	0.0104406	B3GAT1-DT
ENSG00000262728	-1.01495	0.0107258	AC123768.2
ENSG00000225376	-1.83502	0.0107425	TMEM246-AS1
ENSG00000229081	-1.68451	0.0108773	LINC01165
ENSG00000250208	-1.59487	0.0112532	FZD10-AS1
ENSG00000271714	-1.31245	0.0112634	AC010501.2
ENSG00000242082	-2.16027	0.0114323	SLC5A4-AS1
ENSG00000205106	-1.54413	0.0117749	LINC02716
ENSG00000259424	-1.48583	0.0118227	IRAIN
ENSG00000249252	-1.35872	0.0119295	C1QTNF7-AS1
ENSG00000180525	-1.42381	0.012138	PRR26
ENSG00000232527	-1.81692	0.0122797	LINC02802
ENSG00000225746	-2.07008	0.0122973	MEG8
ENSG00000248698	-1.35756	0.0125057	LINC01085
ENSG00000272721	-1.05975	0.0137188	AC131235.2
ENSG00000239332	-1.01836	0.0137405	LINC01119
ENSG00000251405	-1.4696	0.0139767	AC016571.1
ENSG00000268895	-1.22937	0.0141241	A1BG-AS1
ENSG00000185433	-1.49817	0.0148859	LINC00158
ENSG00000231764	-2.61719	0.0148864	DLX6-AS1
ENSG00000255474	-1.32057	0.0152379	GAU1
ENSG00000226416	-1.68056	0.0154418	MRPL23-AS1
ENSG00000225446	-1.46696	0.0156864	LINC01763
ENSG00000277142	-1.05227	0.016213	LINC00235
ENSG00000267014	-2.69034	0.0164113	LINC01532
ENSG00000224885	-1.45166	0.0165266	EIPR1-IT1
ENSG00000235448	-1.40462	0.0166627	LURAP1L-AS1
ENSG00000234766	-1.50903	0.0168427	LINC01496
ENSG00000233421	-1.66602	0.0171793	LINC01783
ENSG00000236991	-1.35602	0.0174757	EDRF1-AS1
ENSG00000225924	-1.41676	0.0186592	TAB2-AS1
ENSG00000249509	-1.55137	0.0188498	NEUROG2-AS1
ENSG00000266969	-1.04421	0.0194538	AP002449.1
ENSG00000267432	-2.032	0.0198724	DNAH17-AS1
ENSG00000227487	-1.43154	0.0199147	NCAM1-AS1
ENSG00000241135	-1.50116	0.0208248	LINC00881
ENSG00000215162	-1.62094	0.0209333	LINC00269
ENSG00000233008	-1.58711	0.0217224	LINC01725
ENSG00000231806	-1.70906	0.0218266	PCAT7
ENSG00000259163	-1.34048	0.021858	AL096869.2
ENSG00000250303	-1.00417	0.0224665	LINC02762
ENSG00000250668	-1.83681	0.0226182	LINC02123
ENSG00000226091	-1.10341	0.0226587	LINC00937
ENSG00000253395	-1.30169	0.0231459	AP003469.2
ENSG00000260093	-1.34171	0.0234304	AC034111.1
ENSG00000254855	-1.29553	0.023959	AP001107.8
ENSG00000212766	-1.74467	0.0242082	EWSAT1
ENSG00000223403	-2.07252	0.0244451	MEG9
ENSG00000232973	-1.55223	0.0244847	CYP1B1-AS1
ENSG00000236714	-1.34882	0.0247825	LINC01844
ENSG00000227591	-1.42099	0.0249074	HSD11B1-AS1
ENSG00000283646	-2.47618	0.0250809	LINC02009
ENSG00000230876	-2.45039	0.025151	LINC00486
ENSG00000180139	-1.47633	0.0258233	ACTA2-AS1
ENSG00000258743	-2.34884	0.0259692	LINC02301
ENSG00000226026	-1.14189	0.0260341	AC092802.1
ENSG00000236908	-1.40531	0.0267159	LINC02827
ENSG00000241769	-1.32473	0.0271746	LINC00893
ENSG00000267065	-1.10661	0.0273308	LINC02080
ENSG00000236354	-1.38177	0.0275325	LINC00437
ENSG00000245148	-1.40297	0.0283023	ARAP1-AS2
ENSG00000226390	-1.63863	0.0285707	KCNQ2-AS1
ENSG00000257771	-1.22908	0.0287049	LINC02395
ENSG00000173811	-1.09279	0.0289134	CCDC13-AS1
ENSG00000225914	-1.43515	0.0290954	TSBP1-AS1
ENSG00000237523	-1.64252	0.0302435	LINC00857
ENSG00000244383	-1.17723	0.0304493	FAM3D-AS1
ENSG00000272189	-1.27268	0.0305473	AL024508.1
ENSG00000262585	-1.2639	0.0310253	LINC01979
ENSG00000247157	-1.11588	0.0311352	LINC01252
ENSG00000271826	-1.23827	0.0314046	PLS3-AS1
ENSG00000259933	-1.49217	0.0319057	AC009065.2
ENSG00000260898	-1.20406	0.0325194	ADPGK-AS1
ENSG00000268941	-1.53397	0.0337197	LINC01711
ENSG00000178803	-1.25819	0.0337877	ADORA2A-AS1
ENSG00000255650	-1.41517	0.0358511	FAM222A-AS1
ENSG00000270562	-1.21866	0.0361383	AC097634.1
ENSG00000225706	-1.08181	0.0382756	PTPRD-AS1
ENSG00000233384	-1.67088	0.0386584	CNIH3-AS2
ENSG00000231971	-1.36585	0.039681	CT69
ENSG00000272619	-1.41765	0.0400462	AC093673.2
ENSG00000186960	-1.41125	0.0421575	LINC01551
ENSG00000204581	-1.03709	0.0426412	ACOXL-AS1
ENSG00000250302	-1.19674	0.0427243	LINC01618
ENSG00000189238	-1.67888	0.0432989	LINC00943
ENSG00000254854	-1.21083	0.0443484	AP003390.1
ENSG00000233613	-1.24593	0.0443507	DCUN1D2-AS
ENSG00000223537	-1.06142	0.0450402	AL109947.1
ENSG00000249085	-1.20022	0.0455224	AC035140.1
ENSG00000267265	-1.03096	0.0458045	AC011476.3
ENSG00000236711	-1.15247	0.046077	SMAD9-IT1
ENSG00000256422	-1.76566	0.0462054	LINC02552
ENSG00000257718	-1.59163	0.0472659	CPNE8-AS1
ENSG00000235597	-1.01093	0.0478203	LINC01102

## Sheet: up-regulated lnc
Up-regulated lncRNAs in GBM tissues compared to normal samples
ID gene	logFC	adj.P.Val	symbol
ENSG00000224238	5.06271	1.88e-10	WARS2-IT1
ENSG00000258334	4.66651	4.02e-09	AC125611.4
ENSG00000219665	1.75529	8.3e-09	ZNF433-AS1
ENSG00000248690	2.81976	3.94e-08	HAS2-AS1
ENSG00000237976	2.43322	4.46e-08	RFX5-AS1
ENSG00000163597	1.67485	7.88e-08	SNHG16
ENSG00000254416	7.61763	1.11e-07	LINC02732
ENSG00000230798	7.11466	2.09e-07	FOXD3-AS1
ENSG00000237499	2.59561	2.14e-07	WAKMAR2
ENSG00000241155	2.46805	3.59e-07	ARHGAP31-AS1
ENSG00000257702	2.88507	3.86e-07	LBX2-AS1
ENSG00000233184	1.69929	6.79e-07	AC093157.1
ENSG00000231890	2.17348	8.73e-07	DARS-AS1
ENSG00000228775	2.27724	1.01e-06	WEE2-AS1
ENSG00000267280	2.86564	1.06e-06	TBX2-AS1
ENSG00000247240	1.43591	1.07e-06	UBL7-AS1
ENSG00000267080	1.37159	1.1e-06	ASB16-AS1
ENSG00000258738	1.705	1.36e-06	AL121603.2
ENSG00000236618	1.80116	1.38e-06	PITPNA-AS1
ENSG00000258675	5.57888	1.52e-06	LINC02308
ENSG00000277851	2.92469	2.46e-06	LINC02391
ENSG00000245694	4.51324	3.34e-06	CRNDE
ENSG00000226453	3.31354	4.32e-06	LINC02542
ENSG00000265451	2.6283	4.65e-06	AC012447.1
ENSG00000223791	2.47489	5.12e-06	UBE2E1-AS1
ENSG00000249859	2.15443	5.22e-06	PVT1
ENSG00000204261	2.3931	5.57e-06	PSMB8-AS1
ENSG00000268001	2.02199	6.81e-06	CARD8-AS1
ENSG00000258754	4.3888	7.24e-06	LINC01579
ENSG00000247151	2.50722	9.07e-06	CSTF3-DT
ENSG00000231789	3.65881	9.3e-06	PIK3CD-AS2
ENSG00000242474	1.46966	1.1e-05	AC093627.5
ENSG00000244586	3.03146	1.42e-05	WNT5A-AS1
ENSG00000235590	2.57618	1.52e-05	GNAS-AS1
ENSG00000230943	2.96383	1.71e-05	LINC02541
ENSG00000245614	1.56354	2.35e-05	DDX11-AS1
ENSG00000245571	1.54051	2.39e-05	FAM111A-DT
ENSG00000227036	2.32934	2.55e-05	LINC00511
ENSG00000257167	1.82755	3.05e-05	TMPO-AS1
ENSG00000227214	2.24047	3.22e-05	HCG15
ENSG00000248538	2.88048	3.24e-05	AC022784.1
ENSG00000267040	1.42815	3.25e-05	AC027097.1
ENSG00000234380	3.3571	4.52e-05	LINC01426
ENSG00000278175	1.48069	5.19e-05	GLIDR
ENSG00000234753	2.89168	5.59e-05	FOXP4-AS1
ENSG00000237380	5.92876	5.71e-05	HOXD-AS2
ENSG00000262001	1.81535	6.03e-05	DLGAP1-AS2
ENSG00000254369	5.14195	6.35e-05	HOXA-AS3
ENSG00000205056	2.83776	6.7e-05	LINC02397
ENSG00000259768	1.32628	6.72e-05	AC004943.2
ENSG00000274605	1.53997	6.87e-05	PCCA-DT
ENSG00000232021	3.12973	7.82e-05	LEF1-AS1
ENSG00000173077	2.75761	8.14e-05	DELEC1
ENSG00000272727	3.577	9.39e-05	LINC02266
ENSG00000258457	2.10717	9.55e-05	AL132780.2
ENSG00000228718	2.62133	9.58e-05	LINC02521
ENSG00000233429	4.26675	0.000103435	HOTAIRM1
ENSG00000266913	2.71337	0.000107245	LINC01841
ENSG00000167920	1.44949	0.000113869	TMEM99
ENSG00000237605	2.46188	0.000117482	DYRK3-AS1
ENSG00000253438	2.67152	0.000118961	PCAT1
ENSG00000229291	2.18193	0.000119151	LINC02768
ENSG00000253552	7.05237	0.000123292	HOXA-AS2
ENSG00000272269	1.69748	0.000134856	AL138724.1
ENSG00000261504	1.76491	0.000136519	LINC01686
ENSG00000234546	2.95337	0.000144946	LNCTAM34A
ENSG00000082929	4.55284	0.000145669	LINC01587
ENSG00000237424	2.85961	0.000146692	FOXD2-AS1
ENSG00000237181	2.53268	0.000147714	PRKAR1B-AS1
ENSG00000233834	3.55273	0.000163117	AC005083.1
ENSG00000245904	1.53981	0.000165747	AC025164.1
ENSG00000256124	1.84591	0.000204174	LINC01152
ENSG00000258476	3.68727	0.00020649	LINC02207
ENSG00000270547	3.20707	0.000236479	LINC01235
ENSG00000255100	2.20039	0.000240416	AP003119.2
ENSG00000223382	2.60701	0.000251809	LINC01778
ENSG00000224209	4.14372	0.000264248	LINC00466
ENSG00000213468	2.07332	0.000297574	FIRRE
ENSG00000233509	1.60988	0.00029811	ZNF197-AS1
ENSG00000237928	3.17003	0.000301663	NFIA-AS2
ENSG00000231298	3.5189	0.000302141	MANCR
ENSG00000280721	3.13091	0.000305405	LINC01943
ENSG00000216895	1.15056	0.000320762	AC009403.1
ENSG00000249352	2.61311	0.000341363	LINC02198
ENSG00000246223	1.88697	0.000352739	LINC01550
ENSG00000267106	1.15058	0.000373176	ZNF561-AS1
ENSG00000272523	1.50104	0.000410081	LINC01023
ENSG00000233038	2.53915	0.000420477	PTPRN2-AS1
ENSG00000272711	1.75595	0.000473441	AC019069.1
ENSG00000257219	3.20788	0.00050497	LNCOG
ENSG00000250742	2.46137	0.000524479	LINC02381
ENSG00000258955	2.9363	0.000538405	LINC00519
ENSG00000235545	1.92576	0.000551027	AC103923.1
ENSG00000248693	2.87754	0.000559432	LINC02100
ENSG00000258910	4.84718	0.000560782	LINC01956
ENSG00000231365	1.02412	0.00057381	WARS2-AS1
ENSG00000260057	4.2768	0.000591287	LINC01571
ENSG00000266970	3.02637	0.000594768	AC061992.2
ENSG00000187013	2.36194	0.000608375	LINC02875
ENSG00000280543	2.7756	0.000622646	ASAP1-IT2
ENSG00000177337	1.54147	0.000658446	DLGAP1-AS1
ENSG00000273812	4.68167	0.000687233	BX640514.2
ENSG00000233527	1.06995	0.00075272	ZNF529-AS1
ENSG00000275491	2.45091	0.000754459	LINC01730
ENSG00000260442	1.92474	0.000768588	ATP2A1-AS1
ENSG00000272282	2.90888	0.000776884	LINC02084
ENSG00000234883	2.36738	0.000778021	MIR155HG
ENSG00000231871	1.55933	0.000831137	IPO9-AS1
ENSG00000272870	1.443	0.000833562	SAP30-DT
ENSG00000279965	2.39043	0.00090901	AL390755.2
ENSG00000266402	2.58091	0.000978157	SNHG25
ENSG00000274026	2.07964	0.00101609	FAM27E3
ENSG00000238113	1.50433	0.00103486	LINC01410
ENSG00000234129	1.74318	0.00103929	AC073529.1
ENSG00000248243	2.26939	0.0011463	LINC02014
ENSG00000242512	3.68529	0.00115619	LINC01206
ENSG00000281162	2.65644	0.00118124	LINC01127
ENSG00000246174	1.49045	0.00119148	KCTD21-AS1
ENSG00000270194	1.29019	0.00119818	AC097359.2
ENSG00000177410	1.40311	0.0012807	ZFAS1
ENSG00000229950	3.84297	0.00128158	TFAP2A-AS1
ENSG00000245812	1.8188	0.00132009	LINC02202
ENSG00000255717	1.3019	0.00136001	SNHG1
ENSG00000259004	2.64073	0.00137129	LINC02285
ENSG00000226051	1.62236	0.0014212	ZNF503-AS1
ENSG00000204277	4.08995	0.00149008	LINC01993
ENSG00000230185	1.30637	0.00149576	C9orf147
ENSG00000266835	3.34739	0.0015378	GAPLINC
ENSG00000232671	1.41817	0.00157873	ZNF687-AS1
ENSG00000226835	2.68976	0.00160176	ARHGAP29-AS1
ENSG00000257842	2.88554	0.00160693	LINC02588
ENSG00000229267	1.90984	0.00172116	SNHG31
ENSG00000235172	1.90648	0.00174683	LINC01366
ENSG00000272716	1.74205	0.00177918	AL121658.1
ENSG00000267147	3.06968	0.00180924	LINC01842
ENSG00000175061	1.27042	0.00180992	SNHG29
ENSG00000228043	1.51736	0.00186974	AC114763.1			1.27042	0.00180992
ENSG00000232940	1.20755	0.00187602	HCG25
ENSG00000268364	1.25691	0.0018811	SMC5-AS1
ENSG00000269834	1.5137	0.00188636	ZNF528-AS1
ENSG00000250133	4.82832	0.00193146	HOXC-AS2
ENSG00000240057	1.04166	0.00199759	AC078785.1
ENSG00000234506	2.81515	0.00199832	LINC01506
ENSG00000229671	1.92125	0.00206052	LINC01150
ENSG00000277496	1.58066	0.00206126	AL357033.4
ENSG00000224020	2.08702	0.00207761	MIR181A2HG
ENSG00000227199	1.3179	0.00213345	ST7-AS1
ENSG00000242125	1.18606	0.00217105	SNHG3
ENSG00000259062	2.56034	0.00223555	ACTN1-AS1
ENSG00000234741	1.37904	0.00228742	GAS5
ENSG00000197989	1.25252	0.00232637	SNHG12
ENSG00000224406	3.23256	0.00233159	LINC02052
ENSG00000165511	1.01781	0.00238739	ZNF22-AS1
ENSG00000225265	1.14947	0.00244	TAF1A-AS1
ENSG00000230148	4.30343	0.00245225	HOXB-AS1
ENSG00000232893	3.29318	0.00249313	IQCA1-AS1
ENSG00000251179	2.30429	0.00250189	TMEM92-AS1
ENSG00000268471	1.27273	0.00282075	MIR4453HG
ENSG00000251002	2.67043	0.00283242	AC244502.1
ENSG00000237352	2.06391	0.00294252	LINC01358
ENSG00000225511	4.03914	0.00314413	LINC00475
ENSG00000267374	3.53126	0.00332032	MIR924HG
ENSG00000245017	1.57811	0.00354558	LINC02453
ENSG00000229124	1.14703	0.00364895	VIM-AS1
ENSG00000251151	3.7021	0.00370479	HOXC-AS3
ENSG00000196741	1.02258	0.00375946	LINC01560
ENSG00000269985	3.5169	0.00391509	AL021328.1
ENSG00000237643	1.91421	0.00399953	AL365226.1
ENSG00000170161	1.07388	0.00435176	AL512625.1
ENSG00000259705	1.42716	0.00436824	AC084757.3
ENSG00000224164	1.89068	0.00444676	LINC02828
ENSG00000227145	3.61523	0.004492	IL21-AS1
ENSG00000246228	2.73327	0.00458222	CASC8
ENSG00000233639	1.91467	0.00487162	PANTR1
ENSG00000239569	1.26161	0.00492438	KMT2E-AS1
ENSG00000228630	5.96738	0.00501243	HOTAIR
ENSG00000225742	2.18342	0.00503709	LINC02036
ENSG00000236591	2.33174	0.0052802	UST-AS2
ENSG00000267751	1.96885	0.0054588	AC009005.1
ENSG00000234072	1.02018	0.00567775	AC074117.1
ENSG00000247774	1.9209	0.0057902	PCED1B-AS1
ENSG00000232533	1.41122	0.00582736	AC093673.1
ENSG00000223823	3.07444	0.00585836	LINC01342
ENSG00000232485	1.15764	0.00591593	RPL37A-DT
ENSG00000214106	1.371	0.00598357	PAXIP1-AS2
ENSG00000282851	2.11888	0.00641058	BISPR
ENSG00000224397	2.69482	0.00652744	PELATON
ENSG00000231966	1.48564	0.00653678	LINC02818
ENSG00000250343	1.87163	0.00664747	STK32A-AS1
ENSG00000272758	1.04275	0.00678522	AC083798.2
ENSG00000188511	1.31214	0.00688855	C22orf34
ENSG00000234690	1.45464	0.00701434	EPCAM-DT
ENSG00000255198	1.21458	0.00704803	SNHG9
ENSG00000234869	3.08471	0.00719169	AL021392.1
ENSG00000235997	1.76096	0.00725972	LINC01936
ENSG00000203999	1.43657	0.00729266	LINC01270
ENSG00000257660	1.5133	0.00729925	ADCY6-DT
ENSG00000234663	2.13896	0.00733248	LINC01934
ENSG00000251604	3.09244	0.00744124	LINC01385
ENSG00000259736	1.1996	0.00748206	CRTC3-AS1
ENSG00000228649	2.10603	0.00752581	SNHG26
ENSG00000258701	1.23545	0.00756151	LINC00638
ENSG00000228192	1.14681	0.00757569	AL512353.1
ENSG00000230587	1.34259	0.00802314	LINC02580
ENSG00000178977	1.14442	0.00831002	LINC00324
ENSG00000237886	1.72146	0.00836455	NALT1
ENSG00000260868	2.39637	0.00837608	LINC01960
ENSG00000237751	2.83966	0.00844402	LINC01143
ENSG00000271966	1.02022	0.00844534	AC021321.1
ENSG00000240990	3.65463	0.00873024	HOXA11-AS
ENSG00000250451	4.86584	0.00878868	HOXC-AS1
ENSG00000237980	1.86994	0.00896188	LINC02773
ENSG00000257242	1.38852	0.00904316	LINC01619
ENSG00000228812	2.01712	0.00931877	LAMA5-AS1
ENSG00000229400	3.48489	0.00960349	CNIH3-AS1
ENSG00000257596	1.46526	0.0102729	SCAT2
ENSG00000255521	2.30577	0.0103647	AL356215.1
ENSG00000231105	1.48095	0.0104289	ECE1-AS1
ENSG00000234076	1.81848	0.0106939	TPRG1-AS1
ENSG00000229108	4.16835	0.0106939	LINC02587
ENSG00000257345	2.08837	0.0106942	LINC02413
ENSG00000258867	2.21893	0.0107666	LINC01146
ENSG00000278916	1.23409	0.010776	CEP83-DT
ENSG00000246366	1.55106	0.0119317	LACTB2-AS1
ENSG00000267107	1.24669	0.0123561	PCAT19
ENSG00000238062	1.45389	0.0123716	SPATA3-AS1
ENSG00000229140	1.92451	0.0126103	CCDC26
ENSG00000256262	2.1646	0.0136513	USP30-AS1
ENSG00000253408	2.02144	0.0140293	AC083973.1
ENSG00000248810	2.46001	0.0141241	LINC02432
ENSG00000272662	1.98217	0.014168	AC073352.1
ENSG00000204362	2.76164	0.0143455	LINC02783
ENSG00000237484	1.81421	0.0145589	LINC01684
ENSG00000268186	2.12422	0.0150181	ZNF114-AS1
ENSG00000250548	2.13387	0.0156842	LINC01303
ENSG00000280890	4.86204	0.0158559	ELDR
ENSG00000259426	1.26553	0.0165238	AC027237.3
ENSG00000153363	1.03805	0.0165354	LINC00467
ENSG00000272430	1.48436	0.0170658	LINC02637
ENSG00000237595	2.07382	0.0171196	LINC01275
ENSG00000224286	2.15685	0.0171484	LINC01142
ENSG00000258777	1.30295	0.0172616	HIF1A-AS1
ENSG00000249797	2.00197	0.0173409	LINC02147
ENSG00000234772	1.44453	0.0177162	LINC00412
ENSG00000232046	2.03313	0.0177634	LINC01798
ENSG00000225930	2.30869	0.0179247	LINC02249
ENSG00000232788	1.69867	0.0179325	ITGA6-AS1
ENSG00000251632	1.38402	0.0180316	LINC02172
ENSG00000197301	2.72747	0.018095	HMGA2-AS1
ENSG00000272081	1.11368	0.018614	AC008972.2
ENSG00000234199	1.51775	0.0189209	LINC01191
ENSG00000280780	2.35136	0.0190585	JAKMIP2-AS1
ENSG00000227028	1.39424	0.0191848	SLC8A1-AS1
ENSG00000244184	1.55835	0.0198199	AC091153.3
ENSG00000203446	2.68667	0.0201376	SUGCT-AS1
ENSG00000265743	1.23744	0.0204691	AC138207.5
ENSG00000231131	1.74606	0.0208119	LNCAROD
ENSG00000233818	1.66921	0.0209532	AP000695.2
ENSG00000227502	2.09424	0.0211146	MROCKI
ENSG00000226791	1.18168	0.021118	LINC02611
ENSG00000255737	2.06044	0.0211248	AGAP2-AS1
ENSG00000272767	1.38553	0.0211446	JMJD1C-AS1
ENSG00000280734	1.23694	0.0211929	LINC01232
ENSG00000255258	2.47415	0.0212208	LINC02743
ENSG00000271133	1.22079	0.0214189	AC004130.2
ENSG00000264107	1.1038	0.0218571	AC138207.2
ENSG00000176754	2.20863	0.0219348	LINC00303
ENSG00000226950	1.09646	0.0219728	DANCR
ENSG00000237013	2.3406	0.0221077	LINC01812
ENSG00000254300	2.63721	0.0223585	LINC01111
ENSG00000230269	1.75204	0.0225978	LINC02525
ENSG00000270673	1.10221	0.0227365	YTHDF3-AS1
ENSG00000267226	1.14136	0.0229519	AC104971.1
ENSG00000256690	1.40873	0.0230261	AP001160.1
ENSG00000235385	3.1879	0.0232828	LINC02154
ENSG00000267201	1.53608	0.0234583	LINC01775
ENSG00000240350	2.00658	0.0239777	SOCAR
ENSG00000250786	1.87814	0.0242917	SNHG18
ENSG00000223949	2.31438	0.024321	ROR1-AS1
ENSG00000224081	1.14333	0.0243502	SLC44A3-AS1
ENSG00000237232	1.27248	0.0245987	ZNF295-AS1
ENSG00000276524	1.58342	0.0246816	AC010999.2
ENSG00000224157	1.78254	0.0250086	HCG14
ENSG00000261455	1.04456	0.0254903	LINC01003
ENSG00000244247	1.85332	0.0258184	LINC01995
ENSG00000267028	1.98145	0.0259524	TCF4-AS1
ENSG00000230082	1.28631	0.0259746	PRRT3-AS1
ENSG00000231817	3.91601	0.0264317	LINC01198
ENSG00000269416	2.41777	0.0264626	LINC01224
ENSG00000242797	2.4376	0.0266348	GLYCTK-AS1
ENSG00000260135	2.87786	0.0266844	MMP2-AS1
ENSG00000130600	4.64263	0.026957	H19
ENSG00000249464	1.35821	0.0269723	LINC01091
ENSG00000259230	1.96952	0.0270537	LINC02323
ENSG00000205424	2.21064	0.0273934	PCBP3-AS1
ENSG00000228526	1.74067	0.0279173	MIR34AHG
ENSG00000222041	1.54442	0.0289431	CYTOR
ENSG00000237797	1.51259	0.0289847	MACORIS
ENSG00000273142	1.2751	0.0291316	LINC02604
ENSG00000220161	1.62102	0.0291741	LINC02076
ENSG00000246095	2.6624	0.029693	LINC01096
ENSG00000234183	1.8931	0.0303101	LINC01952
ENSG00000259883	1.58625	0.0304362	EHD4-AS1
ENSG00000177757	1.05199	0.0309746	FAM87B
ENSG00000250331	1.7347	0.0312208	LINC01340
ENSG00000231064	1.03421	0.0314391	THBS3-AS1
ENSG00000175746	1.76995	0.0315965	C15orf54
ENSG00000180712	1.19744	0.0316637	LINC02363
ENSG00000281103	1.07912	0.0318014	TRG-AS1
ENSG00000253819	1.93164	0.0318379	LINC01151
ENSG00000226859	2.37752	0.0318382	LINC02051
ENSG00000266389	1.61783	0.0321888	AC002091.2
ENSG00000285972	2.36033	0.0332623	CERNA2
ENSG00000230155	1.40887	0.0333112	CEP250-AS1
ENSG00000251442	1.3377	0.0336916	LINC01094
ENSG00000265843	1.90809	0.0338486	LINC01029
ENSG00000250334	1.67634	0.0357387	LINC00989
ENSG00000268812	2.23944	0.0361383	AC004264.1
ENSG00000237125	3.4424	0.036318	HAND2-AS1
ENSG00000254887	1.61434	0.0363428	AC010247.1
ENSG00000245067	2.13732	0.036963	IGFBP7-AS1
ENSG00000235029	1.93487	0.0369761	MNX1-AS2
ENSG00000247095	1.62722	0.0372959	MIR210HG
ENSG00000263293	1.59069	0.0384522	THCAT158
ENSG00000264707	1.16716	0.0385343	L3MBTL4-AS1
ENSG00000272146	1.22704	0.0400175	ARF4-AS1
ENSG00000232907	1.00629	0.0406901	DLGAP4-AS1
ENSG00000264672	1.2495	0.0410206	SEPTIN4-AS1
ENSG00000257595	1.48747	0.0411893	LINC02356
ENSG00000229525	1.30191	0.0418778	AC053503.1
ENSG00000224944	2.26723	0.0420802	CASC6
ENSG00000224307	1.24388	0.0422598	AL161785.1
ENSG00000232774	1.85447	0.0425674	AL355916.1
ENSG00000249395	2.26098	0.0429161	CASC9
ENSG00000257354	1.0606	0.0430565	AC048341.1
ENSG00000223552	1.4146	0.0434381	CCR5AS
ENSG00000224391	1.8238	0.0443422	LINC01280
ENSG00000258952	1.89215	0.0443445	SALRNA1
ENSG00000278763	1.8256	0.0445716	FAM27B
ENSG00000235576	1.61365	0.0458845	LINC01871
ENSG00000203897	1.34091	0.046015	SPATA42
ENSG00000230176	1.23883	0.0471264	LINC01433
ENSG00000239552	2.60925	0.04769	HOXB-AS2
ENSG00000243479	3.31372	0.0489979	MNX1-AS1
