# Supplementary material for: Comprehensive analysis of lncRNA‐associated ceRNA network reveals novel potential prognostic regulatory axes in glioblastoma multiforme
Source: J Cell Mol Med. 2024 Jun 12;28(11):e18392. doi: 10.1111/jcmm.18392 (PMC11167707; doi:10.1111/jcmm.18392)
Supplement: Supplementary file 4 — File S4. [file JCMM-28-e18392-s007.xlsx]

## Sheet: down regulated miRNA
Down-regulated miRNAs in GBM tissues compared to normal samples
ID	adj.P.Val	P.Value	logFC	miRNA_ID
MIMAT0025479_st	0.000943	2.82e-07	-2.4307	hsa-miR-6511a-3p
MIMAT0004596_st	0.000943	2.83e-07	-4.98377	hsa-miR-138-2-3p
MIMAT0003297_st	0.007971	3.96e-06	-3.76344	hsa-miR-628-3p
MIMAT0004911_st	0.007971	5.84e-06	-2.52549	hsa-miR-874-3p
MIMAT0026718_st	0.007971	7.18e-06	-3.41142	hsa-miR-874-5p
MIMAT0004552_st	0.012132	1.28e-05	-6.7209	hsa-miR-139-3p
MIMAT0000454_st	0.012767	1.81e-05	-4.66883	hsa-miR-184
MIMAT0004673_st	0.01305	2.16e-05	-4.55087	hsa-miR-29c-5p
MIMAT0004701_st	0.013202	2.38e-05	-7.98922	hsa-miR-338-5p
MIMAT0005896_st	0.015402	3.01e-05	-3.8517	hsa-miR-1244
MIMAT0004693_st	0.0192	4.04e-05	-5.29796	hsa-miR-330-5p
MIMAT0003948_st	0.027344	8.26e-05	-4.50491	hsa-miR-770-5p
MIMAT0000685_st	0.027344	8.83e-05	-1.02478	hsa-miR-34b-5p
MIMAT0000755_st	0.027344	9.5e-05	-3.34837	hsa-miR-323a-3p
MIMAT0000681_st	0.028913	0.000109	-3.5146	hsa-miR-29c-3p
MIMAT0003180_st	0.031012	0.000126	-2.307	hsa-miR-487b-3p
MIMAT0027387_st	0.037995	0.000173	-2.26436	hsa-miR-6743-5p
MIMAT0015085_st	0.037995	0.000181	-4.69995	hsa-miR-3200-3p
MI0000261_st	0.039613	0.000223	-4.09792	hsa-mir-139
MIMAT0000738_st	0.043479	0.000268	-6.26743	hsa-miR-383-5p
MIMAT0022929_st	0.049466	0.000319	-3.20601	hsa-miR-758-5p
MIMAT0026559_st	0.055612	0.00037	-3.78908	hsa-miR-487a-5p
MIMAT0004587_st	0.055612	0.000385	-3.85572	hsa-miR-23b-5p
MIMAT0004947_st	0.055612	0.000385	-3.84539	hsa-miR-885-5p
MIMAT0017392_st	0.055612	0.00042	-3.61887	hsa-miR-3200-5p
MIMAT0000414_st	0.055612	0.000421	-1.06505	hsa-let-7g-5p
MIMAT0000424_st	0.056317	0.00044	-3.7538	hsa-miR-128-3p
MIMAT0001627_st	0.060169	0.000488	-4.64886	hsa-miR-433-3p
MIMAT0003886_st	0.062736	0.000524	-2.78852	hsa-miR-769-5p
MIMAT0005825_st	0.062736	0.000528	-1.17781	hsa-miR-1180-3p
MIMAT0016858_st	0.063533	0.000544	-2.45858	hsa-miR-4306
MIMAT0000250_st	0.066555	0.00058	-4.50033	hsa-miR-139-5p
MIMAT0003249_st	0.071454	0.000699	-6.0466	hsa-miR-584-5p
MIMAT0004514_st	0.071454	0.000703	-1.59847	hsa-miR-29b-1-5p
MIMAT0000242_st	0.07706	0.000792	-5.51772	hsa-miR-129-5p
MIMAT0000751_st	0.084599	0.000936	-6.1183	hsa-miR-330-3p
MIMAT0004677_st	0.084599	0.000969	-4.42533	hsa-miR-34c-3p
MIMAT0001629_st	0.084599	0.00101	-4.06879	hsa-miR-329-3p
MIMAT0005902_st	0.095056	0.00124	-4.82764	hsa-miR-1250-5p
MIMAT0019723_st	0.095056	0.00124	-1.12449	hsa-miR-4656
MIMAT0000763_st	0.109174	0.00161	-3.66873	hsa-miR-338-3p
MIMAT0005797_st	0.110964	0.00165	-2.4596	hsa-miR-1301-3p
MIMAT0004515_st	0.118454	0.00181	-4.05785	hsa-miR-29b-2-5p
MIMAT0004607_st	0.118821	0.00186	-1.69741	hsa-miR-138-1-3p
MI0005118_st	0.123499	0.00198	-1.51144	hsa-mir-770
MIMAT0000757_st	0.128354	0.00219	-1.68762	hsa-miR-151a-3p
MIMAT0004678_st	0.128354	0.00224	-1.06192	hsa-miR-99b-3p
MIMAT0028117_st	0.128354	0.00226	-1.19716	hsa-miR-7110-5p
MIMAT0004697_st	0.134016	0.00248	-1.51892	hsa-miR-151a-5p
MIMAT0000752_st	0.135306	0.00256	-2.27427	hsa-miR-328-3p
MIMAT0000100_st	0.138954	0.00285	-3.37822	hsa-miR-29b-3p
MIMAT0018961_st	0.142336	0.00299	-1.05028	hsa-miR-4443
MIMAT0004605_st	0.143289	0.00303	-4.64533	hsa-miR-129-2-3p
MIMAT0004597_st	0.154679	0.00335	-1.12874	hsa-miR-140-3p
MIMAT0004682_st	0.163704	0.00375	-1.19322	hsa-miR-361-3p
MIMAT0010214_st	0.171194	0.00409	-1.96879	hsa-miR-151b
MIMAT0002814_st	0.180021	0.00439	-1.51413	hsa-miR-432-5p
MI0012488_st	0.180021	0.00441	-1.75277	hsa-mir-711
MIMAT0000722_st	0.180776	0.00451	-1.21312	hsa-miR-370-3p
MIMAT0000762_st	0.184307	0.00468	-1.01739	hsa-miR-324-3p
MIMAT0000761_st	0.184368	0.00472	-1.37336	hsa-miR-324-5p
MIMAT0000430_st	0.194115	0.00516	-2.7168	hsa-miR-138-5p
MIMAT0002175_st	0.194115	0.0052	-2.48252	hsa-miR-485-5p
MIMAT0005878_st	0.196907	0.00535	-4.29349	hsa-miR-1287-5p
MIMAT0003887_st	0.207694	0.00585	-2.62074	hsa-miR-769-3p
MIMAT0002875_st	0.207694	0.00597	-2.73381	hsa-miR-504-5p
MIMAT0004675_st	0.212537	0.00616	-8.67002	hsa-miR-219a-2-3p
MIMAT0005794_st	0.219182	0.00696	-2.79403	hsa-miR-1296-5p
MIMAT0000455_st	0.219254	0.00705	-1.25317	hsa-miR-185-5p
MIMAT0022742_st	0.219605	0.00711	-1.36191	hsa-miR-1273g-3p
MIMAT0004945_st	0.221942	0.00723	-1.53293	hsa-miR-744-5p
MIMAT0000067_st	0.22402	0.00733	-1.20285	hsa-let-7f-5p
MIMAT0000450_st	0.252169	0.0092	-1.76378	hsa-miR-149-5p
MIMAT0002178_st	0.275978	0.0109	-1.20786	hsa-miR-487a-3p
MIMAT0004957_st	0.276351	0.0111	-2.61172	hsa-miR-760
MIMAT0005948_st	0.276351	0.0112	-1.58248	hsa-miR-664a-5p
MIMAT0000756_st	0.276351	0.0113	-1.66503	hsa-miR-326
MIMAT0004951_st	0.277295	0.0114	-2.57193	hsa-miR-887-3p
MI0003642_st	0.285012	0.012	-1.11903	hsa-mir-628
MIMAT0022283_st	0.293299	0.013	-3.57457	hsa-miR-5584-5p
MI0003530_st	0.294248	0.0131	-1.40615	hsa-mir-487b
MIMAT0010133_st	0.303997	0.0139	-2.19533	hsa-miR-2110
MIMAT0005887_st	0.305855	0.0142	-2.23224	hsa-miR-1299
MIMAT0015058_st	0.30616	0.0143	-1.05468	hsa-miR-3180-3p
MIMAT0000429_st	0.311322	0.0149	-2.15217	hsa-miR-137
MIMAT0000096_st	0.315181	0.0155	-1.38574	hsa-miR-98-5p
MIMAT0000736_st	0.31832	0.0166	-1.81116	hsa-miR-381-3p
MIMAT0004949_st	0.320731	0.0175	-1.51837	hsa-miR-877-5p
MIMAT0022717_st	0.320731	0.0182	-1.84818	hsa-miR-873-3p
MIMAT0004757_st	0.329047	0.0206	-2.59204	hsa-miR-431-3p
MIMAT0004700_st	0.330638	0.0211	-1.55211	hsa-miR-331-5p
MIMAT0001343_st	0.334428	0.0216	-1.10023	hsa-miR-425-3p
MIMAT0005943_st	0.334428	0.0218	-1.38852	hsa-miR-1292-5p
MIMAT0002171_st	0.334428	0.0218	-1.35532	hsa-miR-410-3p
MIMAT0016915_st	0.347651	0.0228	-2.34164	hsa-miR-4284
MIMAT0000759_st	0.348638	0.0231	-1.32634	hsa-miR-148b-3p
MIMAT0000419_st	0.361971	0.0252	-1.8424	hsa-miR-27b-3p
MIMAT0000426_st	0.380876	0.028	-1.32641	hsa-miR-132-3p
MIMAT0022708_st	0.397982	0.0322	-1.04473	hsa-miR-584-3p
MIMAT0002807_st	0.397982	0.0326	-4.27032	hsa-miR-491-5p
MIMAT0000446_st	0.40201	0.0334	-1.05843	hsa-miR-127-3p
MIMAT0004978_st	0.405966	0.034	-2.07234	hsa-miR-935
MIMAT0017982_st	0.40926	0.0345	-1.21351	hsa-miR-3605-3p
MIMAT0007887_st	0.40926	0.0345	-1.37595	hsa-miR-1912
MIMAT0000773_st	0.438647	0.0384	-1.72674	hsa-miR-346
MIMAT0000257_st	0.438647	0.0385	-1.06666	hsa-miR-181b-5p
MIMAT0003266_st	0.469038	0.0431	-1.58143	hsa-miR-598-3p
MIMAT0028213_st	0.470004	0.0439	-1.28799	hsa-miR-7151-3p
MIMAT0000452_st	0.470929	0.0449	-1.75893	hsa-miR-154-5p
MIMAT0000686_st	0.470929	0.0462	-3.36485	hsa-miR-34c-5p
MIMAT0027474_st	0.470929	0.0463	-1.17804	hsa-miR-6787-5p
MIMAT0015052_st	0.47328	0.0481	-1.62646	hsa-miR-3175
MIMAT0011775_st	0.47328	0.0487	-2.09477	hsa-miR-2276-3p
MIMAT0004591_st	0.47328	0.0493	-3.01907	hsa-miR-124-5p
MIMAT0004696_st	0.47328	0.0496	-1.0683	hsa-miR-323a-5p

## Sheet: up regulated miRNA
Up-regulated miRNAs in GBM tissues compared to normal samples
ID	adj.P.Val	P.Value	logFC	miRNA_ID
MIMAT0019032_st	0.007971	6.5e-06	1.44825	hsa-miR-4497
MIMAT0015055_st	0.012767	1.74e-05	2.46867	hsa-miR-3178
MIMAT0000076_st	0.012767	1.92e-05	3.71948	hsa-miR-21-5p
MIMAT0004695_st	0.025278	6.45e-05	2.61037	hsa-miR-337-5p
MIMAT0000680_st	0.025743	6.96e-05	1.60379	hsa-miR-106b-5p
MIMAT0000267_st	0.027344	8.53e-05	2.25819	hsa-miR-210-3p
MIMAT0027562_st	0.027344	9.36e-05	2.43598	hsa-miR-6831-5p
MIMAT0001412_st	0.027344	9.86e-05	1.84306	hsa-miR-18b-5p
MIMAT0018185_st	0.029091	0.000114	3.06348	hsa-miR-3911
MIMAT0004494_st	0.031038	0.000131	4.10311	hsa-miR-21-3p
MIMAT0000254_st	0.037995	0.000169	4.56463	hsa-miR-10b-5p
MIMAT0004749_st	0.037995	0.000186	3.312	hsa-miR-424-3p
MIMAT0001625_st	0.043201	0.000253	3.61908	hsa-miR-431-5p
MIMAT0027037_st	0.055612	0.000406	1.32668	hsa-miR-3928-5p
MIMAT0000078_st	0.055612	0.000418	1.31183	hsa-miR-23a-3p
MIMAT0018087_st	0.055612	0.000426	1.33122	hsa-miR-3665
MIMAT0019868_st	0.071454	0.000635	1.43619	hsa-miR-4739
MIMAT0000461_st	0.071454	0.000664	1.52595	hsa-miR-195-5p
MIMAT0019892_st	0.071454	0.000694	4.20896	hsa-miR-371b-5p
MIMAT0019799_st	0.071454	0.000718	2.35118	hsa-miR-4701-3p
MIMAT0018350_st	0.071454	0.000719	1.1975	hsa-miR-3935
MIMAT0004792_st	0.07706	0.000799	1.14497	hsa-miR-92b-5p
MIMAT0000457_st	0.080633	0.00086	1.96399	hsa-miR-188-5p
MIMAT0000084_st	0.084599	0.000978	2.13967	hsa-miR-27a-3p
MIMAT0000232_st	0.084599	0.00098	3.93558	hsa-miR-199a-3p
MIMAT0004563_st	0.084599	0.00098	3.93558	hsa-miR-199b-3p
MIMAT0027524_st	0.084599	0.00102	1.40512	hsa-miR-6812-5p
MIMAT0030990_st	0.086474	0.00108	2.78116	hsa-miR-8063
MIMAT0023700_st	0.098668	0.00137	1.84112	hsa-miR-6075
MIMAT0000231_st	0.104397	0.00147	4.14877	hsa-miR-199a-5p
MIMAT0002874_st	0.104797	0.00151	2.10055	hsa-miR-503-5p
MIMAT0007892_st	0.118454	0.00183	1.58885	hsa-miR-1915-3p
MIMAT0000731_st	0.128354	0.00225	2.49775	hsa-miR-378a-5p
MIMAT0021021_st	0.132065	0.00234	2.12637	hsa-miR-5001-5p
MIMAT0004615_st	0.133853	0.00243	2.66868	hsa-miR-195-3p
MIMAT0007882_st	0.135306	0.00254	1.59461	hsa-miR-1909-5p
MIMAT0024598_st	0.138452	0.0027	1.29919	hsa-miR-6125
MIMAT0000425_st	0.138452	0.00271	1.39303	hsa-miR-130a-3p
MIMAT0019691_st	0.138954	0.00282	1.80343	hsa-miR-4634
MIMAT0028235_st	0.138954	0.00287	2.22941	hsa-miR-7162-3p
MIMAT0030422_st	0.145282	0.0031	1.21737	hsa-miR-7847-3p
MIMAT0000271_st	0.163157	0.00363	3.12716	hsa-miR-214-3p
MIMAT0030996_st	0.163704	0.00378	1.21645	hsa-miR-8069
MIMAT0027655_st	0.178705	0.00432	2.31773	hsa-miR-6877-3p
MIMAT0022713_st	0.180776	0.00456	1.98104	hsa-miR-1185-2-3p
MIMAT0003880_st	0.194115	0.0051	1.66456	hsa-miR-671-5p
MIMAT0004983_st	0.194115	0.00511	1.99674	hsa-miR-940
MIMAT0000720_st	0.194115	0.00522	2.79242	hsa-miR-376c-3p
MIMAT0004497_st	0.195008	0.00527	2.95519	hsa-miR-24-2-5p
MIMAT0000243_st	0.202374	0.00559	1.98964	hsa-miR-148a-3p
MIMAT0007884_st	0.207694	0.00592	1.74192	hsa-miR-1910-5p
MIMAT0005865_st	0.214125	0.00624	1.98361	hsa-miR-1202
MIMAT0016852_st	0.215588	0.00631	1.17742	hsa-miR-4298
MIMAT0019940_st	0.21634	0.00637	2.07254	hsa-miR-4436b-5p
MIMAT0027500_st	0.218635	0.0065	1.57786	hsa-miR-6800-5p
MIMAT0023693_st	0.219182	0.00668	2.33135	hsa-miR-6068
MIMAT0018104_st	0.219182	0.00698	1.36177	hsa-miR-3679-5p
MIMAT0019843_st	0.228744	0.00765	1.57756	hsa-miR-4725-5p
MIMAT0004810_st	0.23497	0.00804	1.6075	hsa-miR-629-5p
MIMAT0019749_st	0.244632	0.00869	2.38383	hsa-miR-4669
MIMAT0015079_st	0.251034	0.00908	2.13414	hsa-miR-3195
MIMAT0003233_st	0.252773	0.00934	1.79161	hsa-miR-551b-3p
MIMAT0004672_st	0.259046	0.00973	1.8338	hsa-miR-106b-3p
MIMAT0015065_st	0.26786	0.0103	1.8239	hsa-miR-3185
MI0019310_st	0.269721	0.0105	1.07242	hsa-mir-5703
MIMAT0002805_st	0.276351	0.0112	2.31945	hsa-miR-489-3p
MIMAT0000687_st	0.276351	0.0113	1.56484	hsa-miR-299-3p
MIMAT0003340_st	0.282452	0.0118	2.54925	hsa-miR-542-5p
MIMAT0022838_st	0.283593	0.0119	1.72849	hsa-miR-1185-1-3p
MIMAT0003237_st	0.29029	0.0127	2.27245	hsa-miR-572
MIMAT0019878_st	0.292064	0.0129	1.58072	hsa-miR-4745-5p
MIMAT0000729_st	0.293292	0.013	1.53661	hsa-miR-376a-3p
MIMAT0019859_st	0.303997	0.0139	1.52843	hsa-miR-4734
MIMAT0002820_st	0.311802	0.0149	1.31617	hsa-miR-497-5p
MIMAT0004819_st	0.312502	0.0151	1.38211	hsa-miR-671-3p
MIMAT0000417_st	0.315181	0.0158	1.13139	hsa-miR-15b-5p
MI0003560_st	0.315181	0.0158	1.37748	hsa-mir-92b
MIMAT0004564_st	0.315181	0.0158	1.46905	hsa-miR-214-5p
MIMAT0003326_st	0.315181	0.0159	1.13927	hsa-miR-663a
MIMAT0013802_st	0.317449	0.0162	1.35279	hsa-miR-2861
MIMAT0001339_st	0.31832	0.0165	1.4165	hsa-miR-422a
MIMAT0019919_st	0.31832	0.0169	1.92491	hsa-miR-4767
MIMAT0027631_st	0.320731	0.0176	2.43214	hsa-miR-6865-3p
MIMAT0019058_st	0.320731	0.0176	3.52991	hsa-miR-4521
MIMAT0027501_st	0.320731	0.0177	1.05326	hsa-miR-6800-3p
MIMAT0027600_st	0.320731	0.0178	1.45862	hsa-miR-6850-5p
MIMAT0000646_st	0.320731	0.0179	1.23399	hsa-miR-155-5p
MIMAT0003161_st	0.320731	0.0179	1.35539	hsa-miR-493-3p
MIMAT0005880_st	0.330638	0.0211	4.37083	hsa-miR-1290
MIMAT0004679_st	0.330638	0.0213	1.65696	hsa-miR-296-3p
MIMAT0024597_st	0.334428	0.0218	1.36092	hsa-miR-6124
MIMAT0027357_st	0.334428	0.0218	1.02443	hsa-miR-6728-5p
MIMAT0026612_st	0.336741	0.0221	1.15796	hsa-miR-504-3p
MIMAT0003218_st	0.35618	0.0245	1.29836	hsa-miR-92b-3p
MIMAT0004766_st	0.358131	0.0247	1.09654	hsa-miR-146b-3p
MIMAT0019074_st	0.365033	0.0259	1.0687	hsa-miR-378i
MIMAT0005898_st	0.381629	0.0281	3.24568	hsa-miR-1246
MIMAT0019965_st	0.382399	0.0289	1.22986	hsa-miR-4793-5p
MI0020367_st	0.384496	0.0292	1.06139	hsa-mir-6090
MI0014212_st	0.384774	0.0295	1.15302	hsa-mir-3178
MI0022649_st	0.384774	0.0295	1.08101	hsa-mir-6804
MIMAT0009201_st	0.396176	0.0312	1.48788	hsa-miR-196b-3p
MIMAT0022942_st	0.3965	0.0313	1.39078	hsa-miR-1229-5p
MIMAT0025856_st	0.397689	0.0316	1.10581	hsa-miR-6724-5p
MIMAT0004599_st	0.401553	0.0332	1.57448	hsa-miR-143-5p
MIMAT0023711_st	0.424756	0.0366	1.58419	hsa-miR-6086
MIMAT0004496_st	0.448352	0.0398	1.90306	hsa-miR-23a-5p
MIMAT0000280_st	0.470004	0.044	1.7996	hsa-miR-223-3p
MIMAT0002809_st	0.470929	0.0452	1.09207	hsa-miR-146b-5p
MIMAT0018926_st	0.470929	0.0455	1.9626	hsa-miR-378d
MIMAT0027594_st	0.470929	0.0462	1.35724	hsa-miR-6847-5p
MIMAT0003257_st	0.47328	0.049	2.04777	hsa-miR-550a-3p
