# Supplementary material for: Comprehensive analysis of lncRNA‐associated ceRNA network reveals novel potential prognostic regulatory axes in glioblastoma multiforme
Source: J Cell Mol Med. 2024 Jun 12;28(11):e18392. doi: 10.1111/jcmm.18392 (PMC11167707; doi:10.1111/jcmm.18392)
Supplement: Supplementary file 5 — File S5. [file JCMM-28-e18392-s006.xlsx]

## Sheet: corr lnc with mRNA (up) R>0.8
up lnc	SNHG29	ZFAS1	CCR5AS	AL161785.1	PELATON	LINC02611	HOTAIR	LINC02587	LINC01150	LNCAROD	GAS5	MIR210HG	LINC01146	AC138207.5	PCAT19	BISPR	PSMB8.AS1	TFAP2A.AS1	HOXB.AS1	HAND2.AS1	HOXD.AS2	HOXA11.AS	MNX1.AS1	PCED1B.AS1	HOXC.AS1	HOXA.AS2	HOXA.AS3	L3MBTL4.AS1	R>0.8
up mRNA	RPL18	RPL19	LAT2	CD4	NCF2	TYROBP	HOXC13	MEOX2	BTK	TYROBP	RPL24	CA9	GPR65	NCF4	ECSCR	BST2	RTP4	TFAP2A	HOXB2	HAND2	HOXD9	HOXA11	MNX1	CD4	HOXC9	HOXA1	HOXA5	BTK
up mRNA	RPS5	RPS13	CD33	BTK	BCL2A1	ARHGAP15	HOXC11		TYROBP	NCF4	EEF1B2			CD33			CASP1							BTK		HOXA3	HOXA6	CD33
up mRNA	RPS16	RPL24	LY86	TBXAS1	CTSB	NCF4			CYBA	PYCARD	RPL21			PARVG			B2M							TYROBP		HOXA5		TFEC
up mRNA	RPL18A	EEF1B2	VAMP8	NCF4	LILRB3	HCK			SPI1	CD33	RPL5			ARL11			PSMB8							WAS				LY86
up mRNA	RPL24	RPL21	HAVCR2	HCK	LILRA6	TLR8			LAT2	MS4A6A	RPL27			LAIR1			HLA.B							CD74				CCRL2
up mRNA	EEF1B2	RPL5	GPR65	TLR8		PYCARD			TREM2	ARHGDIB	RPS15A			ADAP2			PSMB9							CYBA				RIPK3
up mRNA	RPL36	RPL27	CD53	CD37		CD33			NCF4	LY86	RPL35			TMEM106A										TBXAS1				HAVCR2
up mRNA	RPL27	RPS15A	FCGR1A	CD33		TFEC			HCK	CD86	RPS8													SPI1				PARVG
up mRNA	RPS15A	RPL35	IL18	TFEC		TNFSF8			PYCARD	VAMP8	RPS27A													ARHGAP15				CD53
up mRNA	RPL35	RPS11	ARL11	TNFSF8		MS4A6A			CD33	SRGN	RPL32													LAT2				IL18
up mRNA	RPS11	RPL13A	TNFAIP8L2	MS4A6A		MS4A4A			TFEC	GMFG	RPL7A													TREM2				ARL11
up mRNA	RPL13A	RPS8	GNGT2	IL10RA		ARHGDIB			ABI3	HAVCR2	RPS3													NCF4				CTSS
up mRNA	RPS8	RPS27A	GPR160	PTPN6		PTPN6			MS4A6A	IL10	RPL9													HCK				GNGT2
up mRNA	RPL32	RPL32	LST1	CD86		LY86			ARHGDIB	PARVG	RPS7													PYCARD				CD300LF
up mRNA	RPS3A	RPS3A	MILR1	CCRL2		CD86			PTPN6	GPR65	RPS27													CD33				HLA.DMB
up mRNA	RPL7A	RPS3		SASH3		VAMP8			LY86	CD53	RPL35A													PIK3CG				MILR1
up mRNA	RPS3	FAU		NCKAP1L		CXorf21			CD86	FCGR1A	RPL12													TFEC
up mRNA	EEF1A1	RPL9		RIPK3		CSTA			VAMP8	RGS18	RPL10A													TNFSF8
up mRNA	RPL29	RPS14		HAVCR2		RIPK3			CXorf21	IL18	RPL39													ABI3
up mRNA	RPL9	RPL27A		PARVG		GMFG			CCRL2	ARL11	RPS18													MS4A6A
up mRNA	RPS14	RPS21		PIK3R5		LILRB2			SASH3	LY96														MS4A4A
up mRNA	RPL27A	RPS7		CD53		IL10			GMFG	SAMSN1														ARHGDIB
up mRNA	RPSA	RPS27		IL18		TLR2			HAVCR2	VSIG4														PTPN6
up mRNA	RPS21	RPL35A		ARL11		PARVG			PARVG	FCER1G														LY86
up mRNA	RPS7	RPL10A		SLC7A7		GPR65			GPR65	C1QC														CD86
up mRNA	RPL23A	RPL39		VSIG4		CD53			CD53	CTSS														KYNU
up mRNA	RPL10A	RPS29		C1QC		FCGR1A			FCGR1A	TNFAIP8L2														VAMP8
up mRNA	RPL39	RPS18		SCIMP		RGS18			IL18	GNGT2														NPC2
up mRNA	LSM2			LAPTM5		IL18			ARL11	LAIR1														CXorf21
up mRNA	RPS29			CTSS		ARL11			SAMSN1	C1QB														CSTA
up mRNA	RPS18			SYK		SAMSN1			PIK3AP1	C1QA														CCRL2
up mRNA				MS4A7		BATF			FCER1G	ADAP2														SASH3
up mRNA				LAIR1		FCER1G			C1QC	GPSM3														SRGN
up mRNA				CD300C		C1QC			CTSS	HLA.DMB														NCKAP1L
up mRNA				SIGLEC7		DENND2D			TNFAIP8L2	MILR1														HCST
up mRNA				GPR34		CTSS			SYK	ADORA3														SIGLEC9
up mRNA				RASGRP4		TNFAIP8L2			GNGT2															RIPK3
up mRNA				C3AR1		MS4A7			LAIR1															GMFG
up mRNA				C1QB		SNX20			GPR34															ALOX5AP
up mRNA				ADAP2		LAIR1			C3AR1															HAVCR2
up mRNA				EVI2B		RNASE6			C1QB															TLR2
up mRNA				CD300LF		C3AR1			C1QA															SQOR
up mRNA				LILRB4		C1QB			GPR160															PARVG
up mRNA				TLR5		C1QA			ADAP2															GPR65
up mRNA				SIRPB2		ADAP2			FCGR3A															BCL2A1
up mRNA				GPSM3		TMEM106A			HLA.DMA															C1orf162
up mRNA				HLA.DMB		CD300LF			HLA.DRA															CD53
up mRNA				MILR1		FCGR3A			LST1															FCGR2A
up mRNA				ADORA3		HLA.DMA			GPSM3															S100A8
up mRNA						GPSM3			HLA.DMB															PTPN7
up mRNA						HLA.DMB			MILR1															FERMT3
up mRNA						MILR1			ADORA3															FCGR1A
																								RGS18
																								IL18
																								CACNA2D4
																								ARL11
																								LY96
																								SAMSN1
																								SLC7A7
																								PIK3AP1
																								VSIG4
																								BATF
																								FCER1G
																								C1QC
																								ITGB2
																								LAPTM5
																								CTSS
																								TNFAIP8L2
																								S100A9
																								CCR1
																								SYK
																								MS4A7
																								GNGT2
																								SNX20
																								LAIR1
																								CD300C
																								CD300A
																								SIGLEC7
																								RNASE2
																								RNASE3
																								RNASE6
																								CD14
																								FPR1
																								GPR34
																								C3AR1
																								C1QB
																								C1QA
																								GPR160
																								TLR1
																								LRRC25
																								ADAP2
																								HLA.DRB1
																								SIRPB2
																								SERPINA1
																								FCGR3A
																								HLA.DMA
																								HLA.DRA
																								LST1
																								GPSM3
																								HLA.DPB1
																								GPX1
																								HLA.DMB
																								LYN
																								MILR1
																								ADORA3

## Sheet: corr  lnc with mRNA (dow)R>0.8
down lnc	LINC01771	AC079296.1	LINC01202	AC104009.1	AL049749.1	AIRN	LINC02822	AC004816.1	LINC01106	LINC00320	LINC01643	FAM201A	LINC01877	FO393414.3	TUNAR	LINC02495	LINC00390	AC106881.1	LINC02389	AL391684.1	AL035425.1	RFPL1S	LINC01792	AC125616.1	LINC00898	AC066612.1	AC079154.1	PART1	AC006450.3	LINC01608	ATXN8OS	AC087457.1	AL117329.1	AP001972.3	LINC01168	LINC01821	LINC02458	LINC02248	LINC01331	LINC01166	LINC02607	LINC01476	LINC02217	AC120193.1	LINC01992	LINC01361	LINC01721	LINC01289	LINC02196
down mRNA	SYT10	SLC6A7	STYK1	SLC17A6	CACNG2	STYK1	SLC6A7	MAP3K9	CACNG3	CLCA4	SYT10	CLCA4	CLCA4	KCNQ5	CACNG3	JAKMIP1	CNGB1	UNC5C	KRT31	SEC31B	IRS4	CACNG3	CLCA4	CAMKK1	OCA2	STYK1	EPHA8	CACNG3	CKMT1A	CD22	PROKR2	STYK1	NEFM	SLC6A7	GLP2R	STYK1	KCNV1	GLP2R	STYK1	CACNG3	SLC6A7	SLC6A7	CACNG3	STYK1	FXYD4	CACNG3	STYK1	STYK1	GLP2R
down mRNA	SLC22A9	STYK1	CREB3L3			CNGB1	MAPK9		ARHGAP44	ERMN	KIF12	SEC14L5	SEC14L5		SYN1	C4orf50	TRPC5		OPRM1			ARHGAP44	SEC14L5	CACNG3	IL1RAPL2	CNGB1	KRT31	ARHGAP44		CLCA4	OPRM1	GLP2R	GRM4	STYK1	PNPLA5	CREB3L3	C1QL3	PNPLA5	CNGB1	MATK	STYK1	MAPK9	MATK	CNGB1	CAPN13	ARHGAP44	CNGB1	CREB3L3	CNGB1
down mRNA	DNAJC5G	GLP2R	CNGB1			TRHDE	CCDC85A		MATK	TMEM144	TPH2	ADAP1	HPN		SLC6A7		PNPLA5		MCHR2			SYN1	HPN	ARHGAP44	AVPR1B	SYT10	PROKR2	CAMK1G		SEC14L5	CDH9	CNGB1	RSPO3	CREB3L3	CRYGN	GLP2R	GALNTL6	CRYGN	SYT10	SLC6A7	CNGB1	CCDC85A	SLC6A7	PROKR2		CAMK1G	EPHA8	CNGB1	PNPLA5
down mRNA	SYCE1	CNGB1	TRHDE			PNPLA5	STYK1		CAMK1G	KLHL32	SLC22A9	PEX5L	LDB3		SYT13		SYT10		DNAJC5G			SLC6A7	LDB3	MATK		OPRM1	SYT10	SLC6A7		HPN	KIF12	EPHA8	CDH12	KCNAB2	LOXHD1	CNGB1		LOXHD1	OPRM1	NCDN	TRHDE	STYK1	STYK1	SYT10		SLC6A7	TRHDE	TRPC5	SYT10
down mRNA	GPR149	EPHA8	NSF			PROKR2	CREB3L3		SLC6A7	NKAIN2	FBXO40	LDB3	RAB40B		GABRA1		OPRM1		HTR1E			GABRA1	FXYD4	PRSS3		SLC26A8	OPRM1	STYK1		ADAP1	TPH2	TRHDE	GABRG3	CNGB1	GALNTL6	EPHA8		AGBL1	KIF12	CCDC85A	SLC7A4	CREB3L3	CREB3L3	OPRM1		STYK1	PROKR2	TRHDE	OPRM1
down mRNA	SLC22A10	TRPC5	PROKR2			SYT10	GLP2R		NCDN		EXD1	SH3GL3	FXYD4		FSTL4		SSTR4		EIF4E1B			LRRC7	SLC5A11	SLC6A7		SSTR4	CDH9	TRHDE		SEPTIN4	GPR6	SLC7A4		EPHA8	TUBA8	TRHDE		TMEM275	TPH2	STYK1	PROKR2	GLP2R	GLP2R	ZNF831		TRHDE	SYT10	EPHA6	KIF12
down mRNA	NPBWR1	TRHDE	SYT10			OPRM1	CNGB1		LRRC7		FAM153B	RAB40B	CAPN13		RIMBP2		KIF12		CALHM1			STYK1	CAPN13	NCDN		KIF12	KIF12	PNPLA5		LDB3	VIP	PNPLA5		IL12RB2	GPR52	NSF			GABRA6	CREB3L3	OPRM1	ATP2B3	CNGB1	SSTR4		SMPX	OPRM1	PROKR2	TPH2
down mRNA		NSF	OPRM1			SLC26A8	EPHA8		FSTL4		SLC22A10	CNTNAP4	TAFA4		SYT1		TPH2		KRT222			ATP2B3	TAFA4	FSTL4		TPH2	ABCG8	PROKR2		FFAR1	KLHL1	PROKR2		PROKR2	SPATA31C1	EPHA6			GPR6	GLP2R	CDH9	CNGB1	EPHA8	KIF12		GALNTL5	SLC26A8	SYT10	GABRA6
down mRNA		SLC7A4	SLC26A8			CDH9	TRPC5		CCDC85A		CALHM1	SLC5A11	TMEM125		ATP2B3		GABRA6					TRHDE	MAL	STYK1		ABCG8	GPR6	CCKBR		ERMN	MCHR2	SYT10		OPRM1	ANKRD63	KRT31			HTR3B	ATP2B3	GPR83	EPHA8	TRHDE	TPH2		CCKBR	GNG13	OPRM1	HTR2C
down mRNA		PROKR2	CDH9			TNNT2	TRHDE		STYK1		NPBWR1	CES5A	GPR62		TRHDE		HTR3B					WSCD2	TMEM125	CREB3L3		CPNE9	HTR2C	PRMT8		SH3GL3	GPR78	OPRM1		SLC26A8	AGBL1	SLC7A4			SLC22A9	CNGB1	ZNF831	TRPC5	NSF	GABRA6		CDH9	MAS1	SLC26A8	HTR3B
down mRNA		SYT10	GPR83			CHRNA2	NSF		CREB3L3			CAPN13	OPALIN		WSCD2		SLC22A9					RBFOX1	GPR62	GLP2R		GPR6	HTR3B	OPRM1		RAB40B	NEUROD6	SLC26A8		RASGRF2	SSTR3	PROKR2			MCHR2	EPHA8	SSTR4	TRHDE	HBQ1	GPR6		GPR83	SSTR4	CDH9	SLC22A9
down mRNA		OPRM1	SSTR4			MAS1	EPHA6		GLP2R			TAFA4	TMEM235		RBFOX1		MCHR2					NEFH	OPALIN	ATP2B3		HTR3B	SLC22A9	CDH9		FXYD4	HTR1E	CDH9		ZNF831	TMEM275	SYT10			GPR78	TRPC5	TESPA1	NSF	SLC7A4	HTR2C		MTUS2	KIF12	TNNT2	KLHL1
down mRNA		SLC26A8	KIF12			SSTR4	SLC7A4		ATP2B3			LGI3	DBNDD2		HRH3		HIPK4					CHGA	TMEM235	CNGB1		SLC22A9	MCHR2	CHRNA2		QDPR	SYCE1	GPR83		SSTR4		OPRM1			HIPK4	TRHDE	KIF12	EPHA6	PNPLA5	HTR3B		EMX1	TPH2	CHRNA2	MCHR2
down mRNA		CDH9	TPH2			MTUS2	PNPLA5		KCNAB2			CARNS1	SMIM6		SLC32A1		FBXO40					HRH3	DBNDD2	EPHA8		MCHR2	HTR6	GPR83		CNTNAP4	FADS6	MAS1		MTUS2		SLC26A8			DNAJC5G	NSF	GPR6	KRT31	PROKR2	SLC22A9		TPH2	CPNE9	ZNF831	HIPK4
down mRNA		CNNM1	CPNE9			GLS2	PROKR2		CNGB1			TMEM151A			CELF4		HTR1E					CELF4	SMIM6	TRHDE		HIPK4	HIPK4	SLC12A5		SLC5A11	EIF4E1B	SSTR4		TESPA1		CDH9			FBXO40	WSCD2	HTR2C	SLC7A4	CRHR2	KLHL1		CPNE9	GABRA6	GNG13	FBXO40
down mRNA		CHRNA2	GABRA6			KIF12	PPP3CB		EPHA8			ANKRD18A			RAB3A		DRD5					PRMT8		NSF		FBXO40	FBXO40	NAPB		CES5A	MARCHF11	EMX1		KIF12		CLDN16			KLK5	EPHA6	HTR3B	PNPLA5	GALNTL5	MCHR2		VIP	GPR6	MAS1	LOXHD1
down mRNA		GPR83	GPR6			TPH2	CPEB3		TRPC5			GPR62			KCNT1		KCNG3					RASAL1		WSCD2		HTR1E	NEUROD6	MAS1		CAPN13	CALHM1	KIF12		CPNE9		TNNT2			HTR1E	SLC7A4	MCHR2	PROKR2	PPP3CB	GPR78		HTR2C	VIP	SSTR4	KLK5
down mRNA		GNG13	VIP			CPNE9	CAMKK2		TRHDE			JAKMIP3			NEURL1		SYCE1					OPRM1		HBQ1		SYCE1	HTR1E	SULT4A1		TAFA4	BHLHA9	TPH2		GPR6		CHRNA2			KCNG3	PNPLA5	HTR5A	PPP3CB	CCKBR	HIPK4		MAL2	HTR2C	MTUS2	HTR1E
down mRNA		MAS1	HTR2C			GPR6	SYT10		NSF			NKAIN2			CCKBR		FADS6					CDH9		SMPX		FADS6	DRD5	CALY		MAL	KRT222	CPNE9		HTR2C		GPR83			SYCE1	PROKR2	CARMIL2	CPEB3	SYT10	FBXO40		HTR3B	HTR3B	GLS2	KLK7
down mRNA		SSTR4	HTR3B			VIP	OPRM1		IPCEF1			GJC2			PTPN5		GALNTL6					CHD5		KRT31		NWD2	SYCE1	MTUS2		CARNS1	PNMA6F	GABRA6		HTR3B		ZNF831			FADS6	CPEB3	HIPK4	CCKBR	OPRM1	HTR1E		MPP7	SLC22A9	KIF12	DRD5
down mRNA		MTUS2	SLC22A9			HTR2C	SLC26A8		WSCD2			TMEM235			PRMT8		EIF4E1B					SLC8A2		SLC7A4		GALNTL6	FADS6	TESPA1		TMEM125	AKAIN1	GPR6		SLC22A9		GNG13			GPR149	CCKBR	PTER	SYT10	SLC26A8	DRD5		KLHL1	MCHR2	TPH2	KCNG3
down mRNA		KIF12	KLHL1			HTR3B	CDH9		RBFOX1			DBNDD2			CDH9		ATOH7					CNNM1		PNPLA5		EIF4E1B	EIF4E1B	EMX1		GPR62		VIP		GLT1D1		RFPL2			EIF4E1B	CAMKK2	C1QL3	OPRM1	CDH9	KCNG3		TMEM132D	GPR78	ABCG8	SYCE1
down mRNA		TPH2	MCHR2			SLC22A9	TNNT2		EPHA6						GABRG2		ANKRD30B					IQSEC3		HRH3		CALHM1	TRIM72	TBR1		NKAIN2		HTR2C		MCHR2		MAS1			ANKRD30B	SYT10	HTR1E	SLC26A8	PPP4R4	SYCE1		MCHR2	HIPK4	CPNE9	FADS6
down mRNA		CPNE9	GPR78			KLHL1	PPP4R4		SLC7A4						CHD5		TUBA8					CHRNA2		PROKR2		SOWAHB	ANKRD30B	KIF12		SPOCK3		HTR3B		CARMIL2		SSTR4			FAM153B	OPRM1	KLK7	CDH9	GOT1	FADS6		GPR26	DNAJC5G	GABRA6	NWD2
down mRNA		GABRA6	KCNS2			TMEM132D	GOT1		SYNGR1						SLC8A2		SLC22A10					GPR83		RAB3A		BHLHA9	KCNB2	UNC13C		OPALIN		SLC22A9		HIPK4		MTUS2			SLC22A10	SLC26A8	DRD5	CLDN16	CHRNA2	NWD2		KCNS2	FBXO40	GPR6	GALNTL6
down mRNA		GPR6	HTR5A			MCHR2	CHRNA2		PNPLA5						CNNM1		CALHM1					SLC12A5		CRHR2		KRT222	CALHM1	CPNE9		GJC2		KLHL1		FBXO40		TESPA1			CALHM1	CDH9	WNT10B	TNNT2	OPN4	GALNTL6		HTR5A	NEUROD6	VIP	GPR149
down mRNA		VIP	HIPK4			GPR78	GPR83		CACNA1I						IQSEC3		SOWAHB					PACSIN1		GALNTL5		PNMA6F	SOWAHB	VIP		TMEM235		MCHR2		SOHLH1		KIF12			SOWAHB	TNNT2	PYDC1	PPP4R4	GPR83	GPR149		HIPK4	KLK5	HTR2C	EIF4E1B
down mRNA		HTR2C	GNG3			GPR61	ZNF831		PROKR2						HPCA		GPR52					NAPB		PPP3CB		ANKRD34C	PNMA5	HTR2C		TMEM88B		GPR78		PTER		TPH2			GPR52	PPP4R4	KCNG3	GOT1	ZNF831	EIF4E1B		TMEM155	HTR1E	HTR3B	TCERG1L
down mRNA		HTR3B	DNAJC5G			HIPK4	NAPB		NEFM						PHF24		BHLHA9					SULT4A1		CPEB3		NPBWR1	GPR52	MAL2		DBNDD2		GPR61		HTR1E		ABCG8			BHLHA9	CNNM1	RXFP1	CHRNA2	NAPB	EXD1		HCN1	KLK7	SLC22A9	ANKRD30B
down mRNA		SLC22A9	FBXO40			NPHS1	GNG13		CRHR2						GPR83		ANKRD34C					CALY		CCKBR			PNMA6F	CACNA1B		SMIM6		KCNS2		DRD5		CPNE9			ANKRD34C	CHRNA2	FADS6	GPR83	PRKCG	FAM153B		KCNV1	DRD5	KLHL1	TUBA8
down mRNA		KLHL1	NEUROD6			DNAJC5G	MAS1		KCNT1						SLC12A5		TMEM275					ATP8A2		SYT10			ANKRD34C	HTR3B				HTR5A		FAM153A		GABRA6			NPBWR1	GPR83	GALNTL6	ZNF831	GNG13	SLC22A10		PTER	KCNG3	MCHR2	SLC22A10
down mRNA		TMEM132D	KLK5			FBXO40	SSTR4		CPEB3						PACSIN1		NPBWR1					MTUS2		PRMT8			NPBWR1	MPP7				HIPK4		RXFP1		GPR6				SLC12A5	EIF4E1B	NAPB	RFPL2	CALHM1		C1QL3	SYCE1	GPR78	CALHM1
down mRNA		MCHR2	HTR1E			NEUROD6	MTUS2		CCKBR						NAPB							TESPA1		RASAL1				TMEM132D				NPHS1		SYCE1		VIP				ZNF831	PABPC1L2B	PRKCG	MAS1	SOWAHB		KCNC2	FADS6	HIPK4	SOWAHB
down mRNA		GPR78	KLK7			SOHLH1	HOOK1		CAMKK2						SYT5							EMX1		OPRM1				MCHR2				DNAJC5G		FADS6		HTR2C				NAPB	CALHM1	GNG13	SSTR4	GPR21		CA7	NWD2	NPHS1	GPR21
down mRNA		GPR61	DRD5			LOXHD1	GLS2		SYT10						SULT4A1							TBR1		SLC26A8				GPR26				FBXO40		NWD2		STAR				PRKCG	SOWAHB	RFPL2	MTUS2	GPR52		HTR1E	GALNTL6	DNAJC5G	GPR52
down mRNA		KCNS2	WNT10B			HTR1E	TESPA1		PRMT8						CALY							UNC13C		CDH9				KCNS2				NEUROD6		GALNTL6		HTR3B				GNG13	PABPC1L2A	MAS1	TESPA1	BHLHA9		DRD5	GPR149	FBXO40	BHLHA9
down mRNA		HTR5A	PYDC1			DRD5	EMX1		RASAL1						SNAP25							SNCA		SLC30A3				HTR5A				C1QL3		EIF4E1B		SLC22A9				MAS1	PNMA5	SSTR4	EMX1	ANKRD34C		WNT10B	EIF4E1B	NEUROD6	KRT222
down mRNA		HIPK4	KCNG3			KCNG3	KIF12		OPRM1						ATP8A2							CPLX2		TNNT2				CARMIL2				KLK5		TCERG1L		KLHL1				SSTR4	KRT222	MTUS2	TBR1	NPBWR1		PYDC1	TRIM72	KLK5	SPATA31C1
down mRNA		GNG3	RXFP1			SYCE1	TPH2		SLC26A8						EMX1							VIP		OLFM3				HIPK4				HTR1E		LCN15		MCHR2				MTUS2	PNMA6F	GLS2	KIF12			RXFP1	ATOH7	HTR1E	ANKRD34C
down mRNA		DNAJC5G	SYCE1			FADS6	KCNH5		CDH9						STXBP1							MAL2		PPP4R4				TMEM155				KLK7		ANKRD30B		GPR78				HOOK1	SSTR3	TESPA1	TPH2			GPR22	ANKRD30B	KLK7	SSTR3
down mRNA		FBXO40	FADS6			NWD2	ABCG8		RASGRF2						UNC13C							CACNA1B		CNNM1				HCN1				DRD5		PABPC1L2B		HTR5A				GLS2		EMX1	ABCG8			NWD2	FAM153B	DRD5	TMEM275
down mRNA		NEUROD6	NWD2			GALNTL6	CPNE9		SLC30A3						CBLN2							HTR3B		GOT1				KCNV1				WNT10B		CALHM1		HIPK4				TESPA1		KIF12	CPNE9			GALNTL6	KCNB2	KCNG3	NPBWR1
down mRNA		SOHLH1	GALNTL6			GPR149	GABRA6		CHD5						VWA5B2							GLT1D1		CHRNA2				SOHLH1				KCNG3		PNMA5		NPHS1				EMX1		TPH2	SNCA			TCERG1L	TUBA8	SYCE1
down mRNA		C1QL3	EIF4E1B			EIF4E1B	GPR6		SLC8A2						GABRB2							TMEM132D		GPR83				PTER				RXFP1		GPR52		GNG3				KIAA0513		KCNH5	GABRA6			LCN15	SLC22A10	FADS6
down mRNA		KLK5	TCERG1L			TCERG1L	VIP		TNNT2						CPLX2							MCHR2		SLC12A5				C1QL3				SYCE1		KRT222		DNAJC5G				TBR1		ABCG8	GPR6			GABRG3	CALHM1	NWD2
down mRNA		HTR1E	LCN15			TRIM72	HTR2C		PPP4R4						MAL2							AK5		ZNF831				KCNC2				FADS6		PNMA6F		FBXO40				KIF12		CPNE9	VIP			MARCHF11	SOWAHB	GALNTL6
down mRNA		KLK7	ATOH7			ANKRD30B	STAR		CNNM1						CACNA1B							KCNS2		PACSIN1				CA7				NWD2		ANKRD34C		NEUROD6				TPH2		GABRA6	HTR2C			PABPC1L2B	GPR21	GPR149
down mRNA		DRD5	ANKRD30B			FAM153B	HTR3B		GOT1						HTR3B							SYN2		NAPB				HTR1E				GALNTL6		SSTR3		C10orf82				KCNH5		GPR6	STAR			RTN4RL1	PNMA5	EIF4E1B
down mRNA		WNT10B	PABPC1L2B			RXFP3	SLC22A9		CHRNA2						TMEM132D							HTR5A		PRKCG				KLK7				GPR149				MS4A8				ABCG8		VIP	MAL2			CALHM1	GPR52	TRIM72
down mRNA		KCNG3	SLC22A10			TUBA8	KLHL1		OPN4						MCHR2							CABP1		GNG13				DRD5				EIF4E1B				KLK5				CPNE9		HTR2C	HTR3B			SOWAHB	BHLHA9	HTR1A
down mRNA		RXFP1	CALHM1			PABPC1L2B	TMEM132D		GPR83						RAB3C							CARMIL2		RFPL2				WNT10B				TCERG1L				HTR1E				VWA5B2		STAR	SLC22A9			GABRA5	KRT222	EXD1
down mRNA		SYCE1	SOWAHB			SLC22A10	MCHR2		SLC12A5						GPR26							HIPK4		MAS1				FRMPD4				TRIM72				KLK7				GABRA6		MAL2	KLHL1			MPPED1	PNMA6F	ANKRD30B
down mRNA		FADS6	PABPC1L2A			CALHM1	GPR26		ZNF831						KCNS2							SYNPR		CALY				RXFP1				LCN15				DRD5				GPR6		HTR3B	TMEM132D			RYR2	SPATA31C1	FAM153B
down mRNA		NWD2	PNMA5			SOWAHB	GPR78		PACSIN1						SST							TMEM155		SSTR4				SYCE1				ATOH7				WNT10B				VIP		SLC22A9	MCHR2			KRT222	ANKRD34C	RXFP3
down mRNA		GALNTL6	GPR52			PABPC1L2A	GPR61		NAPB						SYN2							HCN1		MTUS2				GPR22				ANKRD30B				PYDC1				HTR2C		KLHL1	GPR78			ANKRD34C	AGBL1	KCNB2
down mRNA		GPR149	BHLHA9			GPR21	KCNS2		PRKCG						HTR5A							KCNV1		TESPA1				FADS6				C4orf50				KCNG3				STAR		TMEM132D	MICU3			CLEC2L	SSTR3	TUBA8
down mRNA		EIF4E1B	KRT222			PNMA5	HTR5A		GNG13						HTR6							SOHLH1		EMX1				NWD2				FAM153B				RXFP1				MAL2		MCHR2	GPR61			SSTR3	TMEM275	CCSER1
down mRNA		CIDEA	PNMA6F			GPR52	HIPK4		MAS1						NPM2							PTER		KIAA0513				GALNTL6				KCNB2				SYCE1				HTR3B		GPR78	KCNS2				NPBWR1	SLC22A10
down mRNA		TCERG1L	AKAIN1			BHLHA9	NPHS1		SULT4A1						CARMIL2							C1QL3		TBR1				EIF4E1B				TUBA8				FADS6				SLC22A9		GPR61	HTR5A					SPPL2C
down mRNA		LCN15	ANKRD34C			KRT222	GNG3		CALY						SYNPR							KCNC2		KIF12				CIDEA				CCSER1				NWD2				MPP7		KCNS2	CARMIL2					CALHM1
down mRNA		ATOH7	SSTR3			PNMA6F	DNAJC5G		SSTR4						HCN1							SVOP		UNC13C				TCERG1L				PABPC1L2B				GALNTL6				KLHL1		HTR5A	HIPK4					SOWAHB
down mRNA		ANKRD30B	NPBWR1			SPATA31C1	FBXO40		ATP8A2						KCNV1							CACNG2		TPH2				LCN15				SLC22A10				GPR149				TMEM132D		CARMIL2	NPHS1					GPR21
down mRNA		C4orf50				ANKRD34C	HCN1		MTUS2						SOHLH1							RBFOX3		SSTR1				ANKRD30B				CALHM1				EIF4E1B				MCHR2		HIPK4	GNG3					PNMA5
down mRNA		KCNB2				AGBL1	NEUROD6		HOOK1						C1QL3							CHRM1		KCNH5				MARCHF11				SOWAHB				CIDEA				GPR26		NPHS1	DNAJC5G					GPR52
down mRNA		TUBA8				SSTR3	KCNV1		TESPA1						KCNC2							HTR1E		CBLN2				PABPC1L2B				PABPC1L2A				TCERG1L				GPR78		GNG3	FBXO40					BHLHA9
down mRNA		PABPC1L2B				TMEM275	SOHLH1		EMX1						SVOP							KLK7		ABCG8				RTN4RL1				SMIM10L2B				TRIM72				GPR61		DNAJC5G	TMEM155					KRT222
down mRNA		CALHM1				NPBWR1	C1QL3		KIAA0513						LRTM2							WNT10B		CPNE9				CALHM1				PNMA5				LCN15				KCNS2		FBXO40	NEUROD6					PNMA6F
down mRNA		SOWAHB					KLK5		TBR1						TMEM130							RXFP1		VWA5B2				SOWAHB				GPR52				HTR1A				HTR5A		TMEM155	KCNV1					SPATA31C1
down mRNA		PABPC1L2A					CA7		STXBP1						CACNG2							GPR22		SNCA				PABPC1L2A				BHLHA9				EXD1				CARMIL2		HCN1	TRPV6					ANKRD34C
down mRNA		CYP4X1					HTR1E		KIF12						RBFOX3							FADS6		GABRA6				GABRA5				KRT222				ATOH7				HIPK4		NEUROD6	SOHLH1					SSTR3
down mRNA		GPR21					KLK7		UNC13C						CHRM1							NRIP3		GABRB2				CYP4X1				PNMA6F				ANKRD30B				NPHS1		KCNV1	PTER					NPBWR1
down mRNA		DLGAP2					DRD5		TPH2						CA7							EIF4E1B		GPR6				MPPED1				SPATA31C1				FAM153B				GNG3		SOHLH1	C1QL3
down mRNA		PNMA5					WNT10B		SSTR1						HTR1E							CREG2		VIP				SLC6A17				ANKRD34C				KCNB2				DNAJC5G		C10orf82	KLK5
down mRNA		GPR52					FRMPD4		KCNH5						WNT10B							TCERG1L		HTR2C				DLGAP2				AGBL1				MARCHF11				FBXO40		C1QL3	CA7
down mRNA		BHLHA9					SDR16C5		ABCG8						RXFP1							GRIN1		STAR				RYR2				SSTR3				TUBA8				TMEM155		SLC38A8	HTR1E
down mRNA		KRT222					KCNG3		CPNE9						NWD2							C4orf50		MAL2				KRT222				TMEM275				CCSER1				HCN1		KLK5	FSTL5
down mRNA		PNMA6F					RXFP1		VWA5B2						EIF4E1B							DDN		CACNA1B				PNMA6F				NPBWR1				PABPC1L2B				NEUROD6		CA7	KLK7
down mRNA		ANKRD34C					SYCE1		GABRA6						CREG2							SLC35F3		HTR3B				ANKRD34C								SLC22A10				KCNV1		HTR1E	DRD5
down mRNA		SSTR3					FADS6		GABRB2						TCERG1L							KCNK12		SLC22A9				CLEC2L								CALHM1				TRPV6		KLK7	WNT10B
down mRNA		TMEM272					NWD2		GFOD1						GRIN1							PABPC1L2B		MPP7				SSTR3								SOWAHB				SOHLH1		DRD5	PYDC1
down mRNA		NPBWR1					GALNTL6		GPR6						AMER3							RTN4RL1		KLHL1												PABPC1L2A				C10orf82		WNT10B	SDR16C5
down mRNA							GPR149		VIP						C4orf50							GABRA5		TMEM132D												CYP4X1				C1QL3		PYDC1	KCNG3
down mRNA							EIF4E1B		HTR2C						KCNB2							MYT1L		MCHR2												GPR21				KLK5		FRMPD4	RXFP1
down mRNA							CIDEA		STAR						RGS7							MPPED1		GPR26												PNMA5				CA7		SDR16C5	SYCE1
down mRNA							B3GNT4		MAL2						SLC35F3							SLC6A17		GPR78												GPR52				HTR1E		KCNG3	GPR22
down mRNA							TCERG1L		CACNA1B						PABPC1L2B							DLGAP2		MICU3												C17orf107				KLK7		RXFP1	FADS6
down mRNA							TRIM72		HTR3B						GABRA5							RYR2		GPR61												BHLHA9				DRD5		SYCE1	NWD2
down mRNA							LCN15		SLC22A9						CYP4X1							PNMA5		KCNS2												KRT222				WNT10B		GPR22	GALNTL6
down mRNA							HTR1A		MPP7						MYT1L							KRT222		HTR5A												PPP3R1				PYDC1		FADS6	EIF4E1B
down mRNA							ATOH7		KLHL1						MPPED1							CKMT1A		NPM2												PNMA6F				FRMPD4		NWD2	CIDEA
down mRNA							ANKRD30B		GLT1D1						FAM163B							PNMA6F		CARMIL2												AKAIN1				SDR16C5		GALNTL6	B3GNT4
down mRNA							C4orf50		TMEM132D						SLC6A17							SSTR3		HIPK4												ANKRD34C				KCNG3		MFSD4A	TCERG1L
down mRNA							FAM153B		MCHR2						DLGAP2									GNG3												AGBL1				RXFP1		GPR149	TRIM72
down mRNA							RXFP3		GPR26						RYR2									DNAJC5G												SSTR3				SYCE1		EIF4E1B	LCN15
down mRNA							KCNB2		GPR78						TAFA2									FBXO40												TMEM275				GPR22		CIDEA	HTR1A
down mRNA							MARCHF11		GPR61						PNMA5									TMEM155												NPBWR1				FADS6		B3GNT4	ATOH7
down mRNA							TUBA8		KCNS2						KRT222									CARTPT																NWD2		TCERG1L	ANKRD30B
down mRNA							CCSER1		HTR5A						CKMT1A									HCN1																GALNTL6		TRIM72	C4orf50
down mRNA							PABPC1L2B		NPM2						PNMA6F									NEUROD6																MFSD4A		LCN15	FAM153B
down mRNA							DRD1		CARMIL2						CLEC2L									KCNV1																GPR149		HTR1A	KCNB2
down mRNA							SLC22A10		HIPK4						PCP4L1									TRPV6																EIF4E1B		EXD1	MARCHF11
down mRNA							MYADML2		NPHS1						SSTR3									SOHLH1																CIDEA		ATOH7	TUBA8
down mRNA							CALHM1		GNG3															PTER																B3GNT4		ANKRD30B	PABPC1L2B
down mRNA							CYP4Z1		DNAJC5G															C1QL3																TCERG1L		C4orf50	DRD1
down mRNA							SOWAHB		FBXO40															KCNC2																TRIM72		FAM153B	RTN4RL1
down mRNA							PABPC1L2A		TMEM155															LRTM2																SAMD12		KCNA4	CALHM1
down mRNA							CYP4X1		HCN1															SLC38A8																LCN15		KCNB2	SOWAHB
down mRNA							GPR21		NEUROD6															RBFOX3																HTR1A		MARCHF11	PABPC1L2A
down mRNA							SMIM10L2B		KCNV1															KLK5																EXD1		TUBA8	CYP4X1
down mRNA							DLGAP2		TRPV6															PHYHIP																ATOH7		CCSER1	MPPED1
down mRNA							RYR2		SOHLH1															CHRM1																SERTM1		PABPC1L2B	SMIM10L2B
down mRNA							GRIN3A		PTER															CA7																ANKRD30B		DRD1	DLGAP2
down mRNA							PNMA5		C1QL3															HTR1E																C4orf50		SLC22A10	RYR2
down mRNA							GPR52		KCNC2															KLK7																FAM153B		MYADML2	PNMA5
down mRNA							VWA7		LRTM2															DRD5																RXFP3		CALHM1	GPR52
down mRNA							C17orf107		LOXHD1															WNT10B																KCNB2		SOWAHB	BHLHA9
down mRNA							BHLHA9		RBFOX3															PYDC1																MARCHF11		PABPC1L2A	KRT222
down mRNA							KRT222		KLK5															FRMPD4																TUBA8		CYP4X1	PPP3R1
down mRNA							PNMA6F		CHRM1															FAM153A																CCSER1		GPR21	PNMA6F
down mRNA							SPATA31C1		CA7															SDR16C5																PABPC1L2B		MSANTD1	SPATA31C1
down mRNA							AKAIN1		HTR1E															KCNG3																DRD1		SMIM10L2B	AKAIN1
down mRNA							ANKRD34C		FSTL5															RXFP1																SLC22A10		DLGAP2	ANKRD34C
down mRNA							AGBL1		KLK7															SYCE1																MYADML2		RYR2	SSTR3
down mRNA							SSTR3		DRD5															GPR22																RTN4RL1		TAFA2	TMEM275
down mRNA							TMEM275		WNT10B															FADS6																CALHM1		GRIN3A	LBHD2
down mRNA							NPBWR1		FRMPD4															SNCG																CYP4Z1		PNMA5	NPBWR1
down mRNA									FAM153A															NWD2																SOWAHB		GPR52
down mRNA									SDR16C5															GALNTL6																PABPC1L2A		PRRT1
down mRNA									KCNG3															MFSD4A																CYP4X1		VWA7
down mRNA									PRKCE															EIF4E1B																MPPED1		C17orf107
down mRNA									RXFP1															CREG2																GPR21		BHLHA9
down mRNA									SYCE1															CIDEA																MSANTD1		KRT222
down mRNA									GPR22															B3GNT4																SH2D5		PPP3R1
down mRNA									ABCG4															TCERG1L																SMIM10L2B		PNMA6F
down mRNA									FADS6															TRIM72																DLGAP2		SPATA31C1
down mRNA									NWD2															LCN15																RYR2		AKAIN1
down mRNA									GALNTL6															HTR1A																GRIN3A		CTXN2
down mRNA									MFSD4A															ALOXE3																PNMA5		ANKRD34C
down mRNA									EIF4E1B															ATOH7																GPR52		AGBL1
down mRNA									CREG2															ANKRD30B																PRRT1		SSTR3
down mRNA									CIDEA															C4orf50																VWA7		TMEM275
down mRNA									B3GNT4															DDN																BHLHA9		NPBWR1
down mRNA									TCERG1L															FAM153B																KRT222
down mRNA									GRIN1															KCNB2																PNMA6F
down mRNA									TRIM72															MARCHF11																SPATA31C1
down mRNA									SAMD12															SLC35F3																AKAIN1
down mRNA									LCN15															TUBA8																CTXN2
down mRNA									HTR1A															CCSER1																ANKRD34C
down mRNA									ALOXE3															PABPC1L2B																AGBL1
down mRNA									ATOH7															DRD1																SSTR3
down mRNA									AKAP5															SLC22A10																TMEM275
down mRNA									SERTM1															MYADML2																NPBWR1
down mRNA									ANKRD30B															RTN4RL1
down mRNA									C4orf50															CALHM1
down mRNA									DDN															SOWAHB
down mRNA									FAM153B															PABPC1L2A
down mRNA									KCNA4															CYP4X1
down mRNA									KCNB2															MPPED1
down mRNA									CAMK1D															TMEM215
down mRNA									MARCHF11															GPR21
down mRNA									SLC35F3															SH2D5
down mRNA									TUBA8															SMIM10L2B
down mRNA									KCNJ12															DLGAP2
down mRNA									KCNK12															RYR2
down mRNA									MAP7D2															TAFA2
down mRNA									PABPC1L2B															PNMA5
down mRNA									DRD1															GPR52
down mRNA									SLC22A10															PRRT1
down mRNA									SV2B															VWA7
down mRNA									RTN4RL1															BHLHA9
down mRNA									CALHM1															KRT222
down mRNA									CYP4Z1															PPP3R1
down mRNA									SOWAHB															CKMT1A
down mRNA									PABPC1L2A															PNMA6F
down mRNA									GABRA5															SPATA31C1
down mRNA									CYP4X1															AKAIN1
down mRNA									MPPED1															CTXN2
down mRNA									TMEM215															ANKRD34C
down mRNA									GPR21															CLEC2L
down mRNA									MSANTD1															SSTR3
down mRNA									SH2D5															TMEM275
down mRNA									SMIM10L2B															NPBWR1
down mRNA									SLC6A17
down mRNA									DLGAP2
down mRNA									RYR2
down mRNA									GRIN3A
down mRNA									PNMA5
down mRNA									GPR52
down mRNA									PRRT1
down mRNA									VWA7
down mRNA									PNMA8B
down mRNA									BHLHA9
down mRNA									KRT222
down mRNA									PNMA6F
down mRNA									SPATA31C1
down mRNA									AKAIN1
down mRNA									ANKRD34C
down mRNA									CLEC2L
down mRNA									GRIN2B
down mRNA									AGBL1
down mRNA									SSTR3
down mRNA									TMEM272
down mRNA									TMEM275
									NPBWR1
[truncated: 91 more columns]
