# Supplementary material for: Comprehensive analysis of lncRNA‐associated ceRNA network reveals novel potential prognostic regulatory axes in glioblastoma multiforme
Source: J Cell Mol Med. 2024 Jun 12;28(11):e18392. doi: 10.1111/jcmm.18392 (PMC11167707; doi:10.1111/jcmm.18392)
Supplement: Supplementary file 6 — File S6. [file JCMM-28-e18392-s005.xlsx]

## Sheet: lnc(up)-miR(down)
lnc	miRNA
AL161785.1	hsa-miR-139-5p
GAS5	hsa-let-7g-5p
GAS5	hsa-miR-132-3p
GAS5	hsa-miR-185-5p
GAS5	hsa-miR-219a-2-3p
GAS5	hsa-miR-29c-3p
GAS5	hsa-miR-432-5p
GAS5	hsa-miR-485-5p
GAS5	hsa-miR-598-3p
GAS5	hsa-miR-98-5p
HOTAIR	hsa-miR-326
LINC02611	hsa-miR-139-5p
LINC02611	hsa-miR-432-5p
PCAT19	hsa-let-7g-5p
PCAT19	hsa-miR-139-5p
PCED1B-AS1	hsa-miR-433-3p
PCED1B-AS1	hsa-miR-485-5p
SNHG29	hsa-miR-139-5p
SNHG29	hsa-miR-29b-3p
SNHG29	hsa-miR-29c-3p
SNHG29	hsa-miR-433-3p
SNHG29	hsa-miR-98-5p
ZFAS1	hsa-let-7g-5p
ZFAS1	hsa-miR-485-5p
ZFAS1	hsa-miR-98-5p

## Sheet: miR(down)-mRNA(UP)
miRNA	mRNA
hsa-miR-139-5p	ADORA3
hsa-miR-139-5p	CD37
hsa-miR-139-5p	SLC7A7
hsa-miR-139-5p	SYK
hsa-miR-139-5p	MS4A6A
hsa-miR-139-5p	CD300LF
hsa-miR-139-5p	TLR8
hsa-miR-139-5p	HAVCR2
hsa-miR-139-5p	ARL11
hsa-let-7g-5p	RPL32
hsa-miR-132-3p	EEF1B2
hsa-miR-185-5p	RPS3
hsa-miR-185-5p	RPS15A
hsa-miR-219a-2-3p	RPS15A
hsa-miR-29c-3p	RPS3
hsa-miR-432-5p	RPL9
hsa-miR-485-5p	RPS3
hsa-miR-598-3p	RPL32
hsa-miR-98-5p	RPL32
hsa-miR-98-5p	RPL35A
hsa-miR-326	HOXC11
hsa-miR-139-5p	SNX20
hsa-miR-139-5p	GPR65
hsa-miR-432-5p	CD53
hsa-miR-432-5p	SNX20
hsa-miR-432-5p	ARHGDIB
hsa-miR-432-5p	CD86
hsa-miR-432-5p	LAIR1
hsa-miR-432-5p	TMEM106A
hsa-miR-432-5p	MS4A7
hsa-let-7g-5p	ECSCR
hsa-miR-139-5p	ECSCR
hsa-miR-433-3p	TNFSF8
hsa-miR-433-3p	MS4A6A
hsa-miR-433-3p	C1orf162
hsa-miR-433-3p	FCER1G
hsa-miR-485-5p	CYBA
hsa-miR-485-5p	ITGB2
hsa-miR-485-5p	SERPINA1
hsa-miR-485-5p	CD74
hsa-miR-485-5p	KYNU
hsa-miR-485-5p	VSIG4
hsa-miR-485-5p	C1QC
hsa-miR-485-5p	SIRPB2
hsa-miR-485-5p	SYK
hsa-miR-485-5p	FCGR2A
hsa-miR-485-5p	SNX20
hsa-miR-485-5p	ARHGDIB
hsa-miR-485-5p	NCKAP1L
hsa-miR-485-5p	GNGT2
hsa-miR-485-5p	CTSS
hsa-miR-485-5p	CD86
hsa-miR-485-5p	MS4A4A
hsa-miR-485-5p	CD300A
hsa-miR-485-5p	C1orf162
hsa-miR-485-5p	CSTA
hsa-miR-485-5p	LAPTM5
hsa-miR-485-5p	LAT2
hsa-miR-485-5p	CACNA2D4
hsa-miR-139-5p	RPS29
hsa-miR-29b-3p	RPL27A
hsa-miR-29b-3p	RPS14
hsa-miR-433-3p	RPL32
hsa-miR-433-3p	RPS16
hsa-miR-433-3p	RPS29
hsa-let-7g-5p	RPL19
hsa-miR-485-5p	RPS3A
hsa-miR-485-5p	RPS29

## Sheet: correlated lnc(up)-mRNA(UP)
lnc	Mrna
AL161785.1	SYK
AL161785.1	ARL11
AL161785.1	ADORA3
AL161785.1	CD37
AL161785.1	CD300LF
AL161785.1	MS4A6A
AL161785.1	TLR8
AL161785.1	SLC7A7
AL161785.1	HAVCR2
GAS5	EEF1B2
GAS5	RPL32
GAS5	RPS3
GAS5	RPS15A
GAS5	RPL9
GAS5	RPL35A
HOTAIR	HOXC11
LINC02611	LAIR1
LINC02611	ARL11
LINC02611	GPR65
LINC02611	CD86
LINC02611	CD300LF
LINC02611	MS4A7
LINC02611	MS4A6A
LINC02611	TMEM106A
LINC02611	TLR8
LINC02611	CD53
LINC02611	SNX20
LINC02611	ARHGDIB
PCAT19	ECSCR
PCED1B-AS1	SYK
PCED1B-AS1	LAPTM5
PCED1B-AS1	MS4A4A
PCED1B-AS1	VSIG4
PCED1B-AS1	CACNA2D4
PCED1B-AS1	TNFSF8
PCED1B-AS1	CSTA
PCED1B-AS1	CD86
PCED1B-AS1	NCKAP1L
PCED1B-AS1	CD300A
PCED1B-AS1	KYNU
PCED1B-AS1	SNX20
PCED1B-AS1	CYBA
PCED1B-AS1	MS4A6A
PCED1B-AS1	SERPINA1
PCED1B-AS1	FCER1G
PCED1B-AS1	FCGR2A
PCED1B-AS1	ITGB2
PCED1B-AS1	CTSS
PCED1B-AS1	C1orf162
PCED1B-AS1	SIRPB2
PCED1B-AS1	GNGT2
PCED1B-AS1	C1QC
PCED1B-AS1	LAT2
PCED1B-AS1	CD74
PCED1B-AS1	ARHGDIB
SNHG29	RPS14
SNHG29	RPS16
SNHG29	RPL32
SNHG29	RPL27A
SNHG29	RPS29
SNHG29	RPS3
ZFAS1	RPS3A
ZFAS1	RPL32
ZFAS1	RPS3
ZFAS1	RPL19
ZFAS1	RPS29
ZFAS1	RPL35A
