# Supplementary material for: Comprehensive analysis of lncRNA‐associated ceRNA network reveals novel potential prognostic regulatory axes in glioblastoma multiforme
Source: J Cell Mol Med. 2024 Jun 12;28(11):e18392. doi: 10.1111/jcmm.18392 (PMC11167707; doi:10.1111/jcmm.18392)
Supplement: Supplementary file 7 — File S7. [file JCMM-28-e18392-s001.xlsx]

## Sheet: lnc(down)-miR(UP)
lnc	miRNA
AC004816.1	hsa-miR-27a-3p
AC079296.1	hsa-miR-15b-5p
LINC00320	hsa-miR-195-5p
LINC00320	hsa-miR-27a-3p
LINC01202	hsa-miR-15b-5p
LINC01202	hsa-miR-23a-3p
AC106881.1	hsa-miR-15b-5p
AC106881.1	hsa-miR-195-5p
AL391684.1	hsa-miR-15b-5p
AL391684.1	hsa-miR-210-3p
AL391684.1	hsa-miR-23a-3p
AL391684.1	hsa-miR-27a-3p
LINC02389	hsa-miR-4701-3p
PART1	hsa-miR-15b-5p
PART1	hsa-miR-195-5p
PART1	hsa-miR-210-3p
PART1	hsa-miR-23a-3p
PART1	hsa-miR-27a-3p
PART1	hsa-miR-497-5p
RFPL1S	hsa-miR-15b-5p
RFPL1S	hsa-miR-210-3p
RFPL1S	hsa-miR-27a-3p
AC087457.1	hsa-miR-15b-5p
AL117329.1	hsa-miR-210-3p
AL117329.1	hsa-miR-23a-3p
AL117329.1	hsa-miR-27a-3p
LINC02607	hsa-miR-15b-5p
LINC02607	hsa-miR-210-3p
LINC02607	hsa-miR-23a-3p
LINC02607	hsa-miR-27a-3p
AL021395.1	hsa-miR-210-3p
AL021395.1	hsa-miR-27a-3p
AL021395.1	hsa-miR-4701-3p
LINC00507	hsa-miR-15b-5p
LINC00507	hsa-miR-195-5p
LINC00507	hsa-miR-210-3p
LINC00507	hsa-miR-27a-3p
LINC00507	hsa-miR-376c-3p
LINC01378	hsa-miR-210-3p
LINC01378	hsa-miR-23a-3p
LINC01378	hsa-miR-27a-3p
SILC1	hsa-miR-4701-3p
AC090241.2	hsa-miR-27a-3p
AL049775.1	hsa-miR-27a-3p
LINC00641	hsa-miR-15b-5p
LINC00641	hsa-miR-195-5p
LINC00641	hsa-miR-210-3p
LINC00641	hsa-miR-23a-3p
LINC00641	hsa-miR-4701-3p
LINC01616	hsa-miR-15b-5p
LINC01785	hsa-miR-210-3p
HTR5A-AS1	hsa-miR-15b-5p
INHBA-AS1	hsa-miR-15b-5p
LINC00632	hsa-miR-15b-5p
LINC00632	hsa-miR-195-5p
LINC01511	hsa-miR-210-3p
LY86-AS1	hsa-miR-15b-5p
LY86-AS1	hsa-miR-210-3p
LY86-AS1	hsa-miR-27a-3p
LY86-AS1	hsa-miR-4701-3p
MIR7-3HG	hsa-miR-210-3p
VSTM2A-OT1	hsa-miR-27a-3p
ACAP2-IT1	hsa-miR-195-5p
ACAP2-IT1	hsa-miR-23a-3p
DLX6-AS1	hsa-miR-210-3p
DLX6-AS1	hsa-miR-4701-3p
SLC26A4-AS1	hsa-miR-15b-5p
SLC26A4-AS1	hsa-miR-195-5p
SLC26A4-AS1	hsa-miR-4701-3p
SLC26A4-AS1	hsa-miR-497-5p
CELF2-DT	hsa-miR-15b-5p
DCTN1-AS1	hsa-miR-210-3p
MIR124-2HG	hsa-miR-195-5p
MIR124-2HG	hsa-miR-210-3p
MIR124-2HG	hsa-miR-27a-3p
RASGRF2-AS1	hsa-miR-27a-3p
SLC25A21-AS1	hsa-miR-15b-5p
TRHDE-AS1	hsa-miR-27a-3p
LINC01771	hsa-miR-671-5p

## Sheet: miR(UP)-mRNA(down)
miRNA	mRNA
hsa-miR-27a-3p	MAP3K9
hsa-miR-15b-5p	C1QL3
hsa-miR-15b-5p	PABPC1L2A
hsa-miR-15b-5p	MTUS2
hsa-miR-15b-5p	PABPC1L2B
hsa-miR-15b-5p	ANKRD34C
hsa-miR-15b-5p	DLGAP2
hsa-miR-15b-5p	HTR3B
hsa-miR-15b-5p	TRHDE
hsa-miR-195-5p	NKAIN2
hsa-miR-27a-3p	NKAIN2
hsa-miR-27a-3p	TMEM144
hsa-miR-23a-3p	HTR2C
hsa-miR-23a-3p	SOWAHB
hsa-miR-15b-5p	UNC5C
hsa-miR-195-5p	UNC5C
hsa-miR-15b-5p	SEC31B
hsa-miR-210-3p	SEC31B
hsa-miR-23a-3p	SEC31B
hsa-miR-27a-3p	SEC31B
hsa-miR-4701-3p	OPRM1
hsa-miR-4701-3p	CALHM1
hsa-miR-4701-3p	KRT222
hsa-miR-15b-5p	PRMT8
hsa-miR-15b-5p	NAPB
hsa-miR-15b-5p	GPR26
hsa-miR-195-5p	HTR2C
hsa-miR-195-5p	PABPC1L2A
hsa-miR-195-5p	MTUS2
hsa-miR-195-5p	PABPC1L2B
hsa-miR-195-5p	SLC12A5
hsa-miR-195-5p	ANKRD34C
hsa-miR-195-5p	PRMT8
hsa-miR-195-5p	KCNC2
hsa-miR-195-5p	NAPB
hsa-miR-195-5p	MAS1
hsa-miR-195-5p	WNT10B
hsa-miR-195-5p	CAMK1G
hsa-miR-210-3p	PTER
hsa-miR-210-3p	CA7
hsa-miR-210-3p	TESPA1
hsa-miR-210-3p	SLC12A5
hsa-miR-210-3p	RXFP1
hsa-miR-210-3p	GPR83
hsa-miR-210-3p	HTR3B
hsa-miR-210-3p	FRMPD4
hsa-miR-210-3p	GPR26
hsa-miR-23a-3p	PTER
hsa-miR-27a-3p	PTER
hsa-miR-27a-3p	SOHLH1
hsa-miR-27a-3p	TESPA1
hsa-miR-27a-3p	KCNC2
hsa-miR-27a-3p	MAS1
hsa-miR-27a-3p	SLC6A7
hsa-miR-27a-3p	GPR26
hsa-miR-497-5p	OPRM1
hsa-miR-497-5p	CALHM1
hsa-miR-497-5p	PTER
hsa-miR-497-5p	PABPC1L2A
hsa-miR-497-5p	MTUS2
hsa-miR-497-5p	PABPC1L2B
hsa-miR-497-5p	SSTR3
hsa-miR-497-5p	RXFP1
hsa-miR-497-5p	KCNC2
hsa-miR-497-5p	MPP7
hsa-miR-497-5p	HTR3B
hsa-miR-497-5p	WNT10B
hsa-miR-497-5p	HCN1
hsa-miR-15b-5p	SNCA
hsa-miR-15b-5p	GABRA1
hsa-miR-15b-5p	LRRC7
hsa-miR-15b-5p	GLT1D1
hsa-miR-15b-5p	SYN2
hsa-miR-15b-5p	KCNK12
hsa-miR-210-3p	ATP2B3
hsa-miR-210-3p	CPLX2
hsa-miR-210-3p	IQSEC3
hsa-miR-210-3p	MYT1L
hsa-miR-210-3p	DDN
hsa-miR-210-3p	SVOP
hsa-miR-210-3p	KCNK12
hsa-miR-27a-3p	NRIP3
hsa-miR-27a-3p	KCNK12
hsa-miR-15b-5p	SMIM10L2B
hsa-miR-210-3p	NEFM
hsa-miR-27a-3p	GRM4
hsa-miR-23a-3p	PCDH12
hsa-miR-210-3p	GABRG3
hsa-miR-27a-3p	GABRG3
hsa-miR-210-3p	ZNF831
hsa-miR-210-3p	PYDC1
hsa-miR-27a-3p	CNGB1
hsa-miR-210-3p	FBXO40
hsa-miR-27a-3p	GABRA6
hsa-miR-27a-3p	SMIM10L2B
hsa-miR-4701-3p	HTR1A
hsa-miR-4701-3p	CHRM1
hsa-miR-4701-3p	PABPC1L2A
hsa-miR-4701-3p	SOWAHB
hsa-miR-4701-3p	KLK5
hsa-miR-4701-3p	AMER3
hsa-miR-4701-3p	ANKRD34C
hsa-miR-4701-3p	KLK7
hsa-miR-4701-3p	WSCD2
hsa-miR-4701-3p	GPR83
hsa-miR-4701-3p	CNNM1
hsa-miR-4701-3p	HTR3B
hsa-miR-4701-3p	HRH3
hsa-miR-4701-3p	SLC6A7
hsa-miR-4701-3p	FBXO40
hsa-miR-4701-3p	SVOP
hsa-miR-4701-3p	KCNS2
hsa-miR-4701-3p	HIPK4
hsa-miR-4701-3p	MFSD4A
hsa-miR-195-5p	GABRA1
hsa-miR-210-3p	GABRG2
hsa-miR-27a-3p	PCP4L1
hsa-miR-210-3p	AKAIN1
hsa-miR-195-5p	DNAJC5G
hsa-miR-376c-3p	WSCD2
hsa-miR-210-3p	SDR16C5
hsa-miR-376c-3p	CDH9
hsa-miR-376c-3p	TPH2
hsa-miR-210-3p	STAR
hsa-miR-23a-3p	ATP2B3
hsa-miR-210-3p	TRIM72
hsa-miR-27a-3p	EPHA6
hsa-miR-23a-3p	C4orf50
hsa-miR-27a-3p	GPR78
hsa-miR-210-3p	GRIN3A
hsa-miR-210-3p	KCNH5
hsa-miR-23a-3p	KCNH5
hsa-miR-23a-3p	TMEM215
hsa-miR-4701-3p	ATCAY
hsa-miR-27a-3p	ST8SIA5
hsa-miR-27a-3p	STXBP1
hsa-miR-27a-3p	CDKL5
hsa-miR-27a-3p	KCNAB2
hsa-miR-27a-3p	GFOD1
hsa-miR-27a-3p	RASGRF2
hsa-miR-27a-3p	KCNJ12
hsa-miR-23a-3p	APBA1
hsa-miR-210-3p	APBA1
hsa-miR-15b-5p	APBA1
hsa-miR-195-5p	APBA1
hsa-miR-4701-3p	APBA1
hsa-miR-15b-5p	EPHA6
hsa-miR-15b-5p	MAPK9
hsa-miR-15b-5p	GLS2
hsa-miR-15b-5p	KIAA0513
hsa-miR-15b-5p	ABCG8
hsa-miR-15b-5p	RASGRF2
hsa-miR-15b-5p	STXBP1
hsa-miR-15b-5p	VSNL1
hsa-miR-15b-5p	CUX2
hsa-miR-15b-5p	AKAP5
hsa-miR-15b-5p	DNM3
hsa-miR-195-5p	CSMD3
hsa-miR-210-3p	KIAA0513
hsa-miR-210-3p	FAM153A
hsa-miR-27a-3p	HTR2A
hsa-miR-27a-3p	PPP3R1
hsa-miR-4701-3p	SLC6A17
hsa-miR-4701-3p	MPPED1
hsa-miR-4701-3p	TESPA1
hsa-miR-4701-3p	PAK1
hsa-miR-4701-3p	IPCEF1
hsa-miR-27a-3p	SV2B
hsa-miR-210-3p	SV2B
hsa-miR-4701-3p	SV2B
hsa-miR-4701-3p	CPEB3
hsa-miR-4701-3p	KCNAB2
hsa-miR-4701-3p	KIAA0513
hsa-miR-4701-3p	KLHL1
hsa-miR-4701-3p	PRKCG
hsa-miR-4701-3p	MPP7
hsa-miR-27a-3p	SLC30A3
hsa-miR-4701-3p	SLC30A3
hsa-miR-27a-3p	SNCG
hsa-miR-210-3p	VSNL1
hsa-miR-4701-3p	GLT1D1
hsa-miR-4701-3p	FRMPD4
hsa-miR-4701-3p	GLP2R
hsa-miR-4701-3p	CARTPT
hsa-miR-4701-3p	GNG3
hsa-miR-4701-3p	FSTL4
hsa-miR-4701-3p	HOOK1
hsa-miR-4701-3p	HCN1
hsa-miR-210-3p	CAMKK1
hsa-miR-4701-3p	CAMKK1
hsa-miR-4701-3p	GPR26
hsa-miR-4701-3p	FAM153A
hsa-miR-210-3p	FAM163B
hsa-miR-210-3p	RAB3C
hsa-miR-27a-3p	VSTM2A
hsa-miR-210-3p	DLX6
hsa-miR-4701-3p	DLX6
hsa-miR-497-5p	PRKCG
hsa-miR-210-3p	STXBP1
hsa-miR-210-3p	SAMD12
hsa-miR-210-3p	CES4A
hsa-miR-210-3p	PEX5L
hsa-miR-210-3p	ADAP1
hsa-miR-195-5p	JPH3
hsa-miR-27a-3p	FGF9
hsa-miR-210-3p	FGF9
hsa-miR-195-5p	FGF9
hsa-miR-27a-3p	CES4A
hsa-miR-15b-5p	MIPOL1
hsa-miR-671-5p	NPBWR1

## Sheet: correlated lnc(down)-mRNA(down)
lnc	mRNA
AC106881.1	UNC5C
AL391684.1	SEC31B
LINC02389	OPRM1
LINC02389	CALHM1
LINC02389	KRT222
PART1	SOWAHB
PART1	SLC6A7
PART1	MTUS2
PART1	SSTR3
PART1	HTR3B
PART1	CAMK1G
PART1	TRHDE
PART1	MAS1
PART1	FRMPD4
PART1	HCN1
PART1	SOHLH1
PART1	PABPC1L2B
PART1	RXFP1
PART1	PRMT8
PART1	WNT10B
PART1	GPR83
PART1	NAPB
PART1	ANKRD34C
PART1	KCNC2
PART1	PABPC1L2A
PART1	C1QL3
PART1	MPP7
PART1	HTR2C
PART1	CALHM1
PART1	DLGAP2
PART1	GPR26
PART1	TESPA1
PART1	SLC12A5
PART1	PTER
PART1	CA7
PART1	OPRM1
RFPL1S	MYT1L
RFPL1S	SLC6A7
RFPL1S	MTUS2
RFPL1S	GLT1D1
RFPL1S	SNCA
RFPL1S	HTR3B
RFPL1S	TRHDE
RFPL1S	DDN
RFPL1S	IQSEC3
RFPL1S	SOHLH1
RFPL1S	KCNK12
RFPL1S	PABPC1L2B
RFPL1S	RXFP1
RFPL1S	PRMT8
RFPL1S	LRRC7
RFPL1S	GPR83
RFPL1S	NAPB
RFPL1S	SVOP
RFPL1S	KCNC2
RFPL1S	CPLX2
RFPL1S	C1QL3
RFPL1S	GABRA1
RFPL1S	DLGAP2
RFPL1S	TESPA1
RFPL1S	SLC12A5
RFPL1S	PTER
RFPL1S	NRIP3
RFPL1S	SYN2
RFPL1S	ATP2B3
AC087457.1	C1QL3
AC087457.1	SMIM10L2B
AC087457.1	ANKRD34C
AC087457.1	HTR3B
AC087457.1	PABPC1L2B
AC087457.1	TRHDE
AC087457.1	PABPC1L2A
AL117329.1	NEFM
AL117329.1	GRM4
AL117329.1	PCDH12
AL117329.1	GABRG3
LINC02607	GPR83
LINC02607	SOWAHB
LINC02607	SLC6A7
LINC02607	HTR3B
LINC02607	TRHDE
LINC02607	CNGB1
LINC02607	PABPC1L2A
LINC02607	PYDC1
LINC02607	C1QL3
LINC02607	HTR2C
LINC02607	TESPA1
LINC02607	PTER
LINC02607	PABPC1L2B
LINC02607	RXFP1
LINC02607	ZNF831
AL021395.1	SOWAHB
AL021395.1	SLC6A7
AL021395.1	MFSD4A
AL021395.1	HTR3B
AL021395.1	CNGB1
AL021395.1	HTR1A
AL021395.1	CNNM1
AL021395.1	MAS1
AL021395.1	SMIM10L2B
AL021395.1	KLK5
AL021395.1	SOHLH1
AL021395.1	AMER3
AL021395.1	RXFP1
AL021395.1	HRH3
AL021395.1	GABRA6
AL021395.1	GPR83
AL021395.1	CHRM1
AL021395.1	SVOP
AL021395.1	ANKRD34C
AL021395.1	KCNS2
AL021395.1	HIPK4
AL021395.1	KLK7
AL021395.1	KRT222
AL021395.1	PABPC1L2A
AL021395.1	CALHM1
AL021395.1	WSCD2
AL021395.1	SLC12A5
AL021395.1	FBXO40
AL021395.1	ATP2B3
AL021395.1	OPRM1
LINC00507	SLC6A7
LINC00507	MTUS2
LINC00507	AKAIN1
LINC00507	HTR3B
LINC00507	TPH2
LINC00507	TRHDE
LINC00507	MAS1
LINC00507	PCP4L1
LINC00507	SOHLH1
LINC00507	PABPC1L2B
LINC00507	RXFP1
LINC00507	PRMT8
LINC00507	GABRG2
LINC00507	WNT10B
LINC00507	GABRA6
LINC00507	GPR83
LINC00507	NAPB
LINC00507	ANKRD34C
LINC00507	SDR16C5
LINC00507	KCNC2
LINC00507	CDH9
LINC00507	PYDC1
LINC00507	DNAJC5G
LINC00507	C1QL3
LINC00507	GABRA1
LINC00507	DLGAP2
LINC00507	GPR26
LINC00507	TESPA1
LINC00507	WSCD2
LINC00507	SLC12A5
LINC00507	CA7
LINC01378	GPR83
LINC01378	SOWAHB
LINC01378	TMEM215
LINC01378	SLC6A7
LINC01378	AKAIN1
LINC01378	TRIM72
LINC01378	HTR3B
LINC01378	EPHA6
LINC01378	CNGB1
LINC01378	MAS1
LINC01378	HTR2C
LINC01378	SMIM10L2B
LINC01378	FRMPD4
LINC01378	TESPA1
LINC01378	STAR
LINC01378	SOHLH1
LINC01378	C4orf50
LINC01378	GPR78
LINC01378	KCNH5
LINC01378	RXFP1
LINC01378	ZNF831
LINC01378	CA7
LINC01378	GRIN3A
LINC01378	FBXO40
LINC01378	GABRA6
LINC01378	ATP2B3
SILC1	ATCAY
AC090241.2	ST8SIA5
AL049775.1	SLC6A7
AL049775.1	EPHA6
AL049775.1	CNGB1
AL049775.1	MAS1
AL049775.1	SMIM10L2B
AL049775.1	KCNJ12
AL049775.1	RASGRF2
AL049775.1	SOHLH1
AL049775.1	GABRA6
AL049775.1	GFOD1
AL049775.1	STXBP1
AL049775.1	GRM4
AL049775.1	TESPA1
AL049775.1	KCNAB2
AL049775.1	CDKL5
AL049775.1	PTER
AL049775.1	GPR78
AL049775.1	GABRG3
LINC00641	APBA1
LINC01616	MTUS2
LINC01616	HTR3B
LINC01616	TRHDE
LINC01616	EPHA6
LINC01616	SMIM10L2B
LINC01616	RASGRF2
LINC01616	PABPC1L2B
LINC01616	LRRC7
LINC01616	NAPB
LINC01616	KIAA0513
LINC01616	ANKRD34C
LINC01616	ABCG8
LINC01616	PABPC1L2A
LINC01616	C1QL3
LINC01616	GLS2
LINC01616	MAPK9
LINC01616	DLGAP2
LINC01785	GPR83
LINC01785	TESPA1
LINC01785	AKAIN1
LINC01785	TRIM72
LINC01785	HTR3B
LINC01785	SDR16C5
LINC01785	RXFP1
LINC01785	CA7
LINC01785	FBXO40
LINC01785	PYDC1
HTR5A-AS1	MTUS2
HTR5A-AS1	GLT1D1
HTR5A-AS1	AKAP5
HTR5A-AS1	SNCA
HTR5A-AS1	HTR3B
HTR5A-AS1	TRHDE
HTR5A-AS1	SMIM10L2B
HTR5A-AS1	RASGRF2
HTR5A-AS1	KCNK12
HTR5A-AS1	PABPC1L2B
HTR5A-AS1	VSNL1
HTR5A-AS1	PRMT8
HTR5A-AS1	CUX2
HTR5A-AS1	LRRC7
HTR5A-AS1	NAPB
HTR5A-AS1	KIAA0513
HTR5A-AS1	STXBP1
HTR5A-AS1	ANKRD34C
HTR5A-AS1	PABPC1L2A
HTR5A-AS1	C1QL3
HTR5A-AS1	GABRA1
HTR5A-AS1	DLGAP2
HTR5A-AS1	GPR26
HTR5A-AS1	SYN2
INHBA-AS1	ANKRD34C
INHBA-AS1	HTR3B
LINC00632	DNM3
LINC00632	CSMD3
LINC01511	GPR83
LINC01511	FAM153A
LINC01511	KIAA0513
LINC01511	AKAIN1
LINC01511	HTR3B
LINC01511	SDR16C5
LINC01511	PYDC1
LINC01511	FRMPD4
LINC01511	GPR26
LINC01511	TESPA1
LINC01511	STAR
LINC01511	SLC12A5
LINC01511	PTER
LINC01511	RXFP1
LINC01511	ZNF831
LINC01511	CA7
LINC01511	FBXO40
LINC01511	ATP2B3
LY86-AS1	SOWAHB
LY86-AS1	FAM153A
LY86-AS1	SLC6A7
LY86-AS1	SV2B
LY86-AS1	MTUS2
LY86-AS1	GLT1D1
LY86-AS1	AKAIN1
LY86-AS1	MFSD4A
LY86-AS1	HTR2A
LY86-AS1	CPEB3
LY86-AS1	SNCA
LY86-AS1	HTR3B
LY86-AS1	CAMKK1
LY86-AS1	PAK1
LY86-AS1	TRHDE
LY86-AS1	CNGB1
LY86-AS1	SLC30A3
LY86-AS1	IPCEF1
LY86-AS1	PRKCG
LY86-AS1	DDN
LY86-AS1	HTR1A
LY86-AS1	CNNM1
LY86-AS1	MAS1
LY86-AS1	SMIM10L2B
LY86-AS1	FRMPD4
LY86-AS1	HCN1
LY86-AS1	RASGRF2
LY86-AS1	KLK5
LY86-AS1	MPPED1
LY86-AS1	STAR
LY86-AS1	SOHLH1
LY86-AS1	PABPC1L2B
LY86-AS1	RXFP1
LY86-AS1	VSNL1
LY86-AS1	PRMT8
LY86-AS1	GABRG2
LY86-AS1	GABRA6
LY86-AS1	GLP2R
LY86-AS1	GPR83
LY86-AS1	NAPB
LY86-AS1	KLHL1
LY86-AS1	CHRM1
LY86-AS1	KIAA0513
LY86-AS1	CARTPT
LY86-AS1	SNCG
LY86-AS1	ANKRD34C
LY86-AS1	HOOK1
LY86-AS1	KCNS2
LY86-AS1	SDR16C5
LY86-AS1	HIPK4
LY86-AS1	KLK7
LY86-AS1	KRT222
LY86-AS1	KCNC2
LY86-AS1	GNG3
LY86-AS1	PPP3R1
LY86-AS1	PABPC1L2A
LY86-AS1	PYDC1
LY86-AS1	C1QL3
LY86-AS1	MPP7
LY86-AS1	GABRA1
LY86-AS1	CALHM1
LY86-AS1	DLGAP2
LY86-AS1	GPR26
LY86-AS1	TESPA1
LY86-AS1	WSCD2
LY86-AS1	SLC6A17
LY86-AS1	KCNAB2
LY86-AS1	PTER
LY86-AS1	SLC12A5
LY86-AS1	ZNF831
LY86-AS1	CA7
LY86-AS1	SYN2
LY86-AS1	FBXO40
LY86-AS1	ATP2B3
LY86-AS1	OPRM1
LY86-AS1	FSTL4
MIR7-3HG	MYT1L
MIR7-3HG	IQSEC3
MIR7-3HG	SVOP
MIR7-3HG	FAM163B
MIR7-3HG	SLC12A5
MIR7-3HG	RAB3C
MIR7-3HG	GABRG2
MIR7-3HG	ATP2B3
MIR7-3HG	CPLX2
VSTM2A-OT1	VSTM2A
ACAP2-IT1	C4orf50
ACAP2-IT1	DNAJC5G
DLX6-AS1	DLX6
SLC26A4-AS1	NAPB
SLC26A4-AS1	SLC6A7
SLC26A4-AS1	SSTR3
SLC26A4-AS1	ANKRD34C
SLC26A4-AS1	KCNS2
SLC26A4-AS1	HTR3B
SLC26A4-AS1	HIPK4
SLC26A4-AS1	KLK7
SLC26A4-AS1	KRT222
SLC26A4-AS1	TRHDE
SLC26A4-AS1	KCNC2
SLC26A4-AS1	PRKCG
SLC26A4-AS1	C1QL3
SLC26A4-AS1	MAS1
SLC26A4-AS1	CALHM1
SLC26A4-AS1	FRMPD4
SLC26A4-AS1	DLGAP2
SLC26A4-AS1	HCN1
SLC26A4-AS1	RXFP1
SLC26A4-AS1	WNT10B
SLC26A4-AS1	OPRM1
CELF2-DT	NAPB
CELF2-DT	MTUS2
CELF2-DT	ANKRD34C
CELF2-DT	HTR3B
CELF2-DT	ABCG8
CELF2-DT	TRHDE
CELF2-DT	PABPC1L2A
CELF2-DT	C1QL3
CELF2-DT	SMIM10L2B
CELF2-DT	DLGAP2
CELF2-DT	GPR26
CELF2-DT	PABPC1L2B
DCTN1-AS1	FAM153A
DCTN1-AS1	SV2B
DCTN1-AS1	TRIM72
DCTN1-AS1	CES4A
DCTN1-AS1	HTR3B
DCTN1-AS1	CAMKK1
DCTN1-AS1	DDN
DCTN1-AS1	PEX5L
DCTN1-AS1	FRMPD4
DCTN1-AS1	STAR
DCTN1-AS1	KCNK12
DCTN1-AS1	RXFP1
DCTN1-AS1	GPR83
DCTN1-AS1	KIAA0513
DCTN1-AS1	STXBP1
DCTN1-AS1	SDR16C5
DCTN1-AS1	SAMD12
DCTN1-AS1	ADAP1
DCTN1-AS1	PYDC1
DCTN1-AS1	GPR26
DCTN1-AS1	TESPA1
DCTN1-AS1	PTER
DCTN1-AS1	SLC12A5
DCTN1-AS1	ZNF831
DCTN1-AS1	CA7
DCTN1-AS1	GRIN3A
DCTN1-AS1	FBXO40
DCTN1-AS1	ATP2B3
MIR124-2HG	JPH3
MIR124-2HG	FGF9
RASGRF2-AS1	RASGRF2
RASGRF2-AS1	SOHLH1
RASGRF2-AS1	CES4A
SLC25A21-AS1	MIPOL1
TRHDE-AS1	SLC6A7
TRHDE-AS1	EPHA6
TRHDE-AS1	CNGB1
TRHDE-AS1	MAS1
TRHDE-AS1	SMIM10L2B
TRHDE-AS1	RASGRF2
TRHDE-AS1	SOHLH1
TRHDE-AS1	GABRA6
TRHDE-AS1	GFOD1
TRHDE-AS1	STXBP1
TRHDE-AS1	KCNC2
TRHDE-AS1	GRM4
TRHDE-AS1	GPR26
TRHDE-AS1	TESPA1
TRHDE-AS1	GPR78
LINC01771	NPBWR1
AC004816.1	MAP3K9
AC079296.1	C1QL3
AC079296.1	DLGAP2
AC079296.1	MTUS2
AC079296.1	ANKRD34C
AC079296.1	HTR3B
AC079296.1	PABPC1L2B
AC079296.1	TRHDE
AC079296.1	PABPC1L2A
LINC00320	ERMN
LINC00320	TMEM144
LINC00320	NKAIN2
LINC00320	KLHL32
LINC01202	SOWAHB
LINC01202	ANKRD34C
LINC01202	HTR3B
LINC01202	TRHDE
LINC01202	PABPC1L2A
LINC01202	HTR2C
LINC01202	PABPC1L2B
