# Supplementary material for: Comprehensive analysis of lncRNA‐associated ceRNA network reveals novel potential prognostic regulatory axes in glioblastoma multiforme
Source: J Cell Mol Med. 2024 Jun 12;28(11):e18392. doi: 10.1111/jcmm.18392 (PMC11167707; doi:10.1111/jcmm.18392)
Supplement: Supplementary file 8 — File S8. [file JCMM-28-e18392-s009.xlsx]

## Sheet: top 10% hubg genes in lncRNA-as
top 10% hubgenes in lncRNA-associated ceRNA network
Number	Name	Degree	Type	logFC	adj.P.Val
1	hsa-miR-210-3p	60	microRNA	2.25819	8.53e-05
2	hsa-miR-4701-3p	56	microRNA	2.35118	0.000718
3	hsa-miR-27a-3p	53	microRNA	2.13967	0.000978
4	hsa-miR-15b-5p	51	microRNA	1.13139	0.0158
5	hsa-miR-485-5p	29	microRNA	-2.48252	0.0052
6	hsa-miR-195-5p	29	microRNA	1.52595	0.000664
7	hsa-miR-23a-3p	18	microRNA	1.31183	0.000418
8	hsa-miR-139-5p	17	microRNA	-4.50033	0.00058
9	hsa-miR-497-5p	16	microRNA	1.31617	0.0149
10	hsa-miR-432-5p	10	microRNA	-1.51413	0.00439
11	GAS5	9	lncRNA	1.37904	0.00228742
12	hsa-miR-433-3p	9	microRNA	-4.64886	0.000488
13	hsa-let-7g-5p	6	microRNA	-1.06505	0.000421
14	PART1	6	lncRNA	-4.68976	2.23e-22
15	APBA1	5	mRNA	-3.17192	3.23e-16
16	hsa-miR-98-5p	5	microRNA	-1.38574	0.0155
17	SNHG29	5	lncRNA	1.27042	0.00180992
18	LINC00507	5	lncRNA	-5.76973	6.87e-12
19	LINC00641	5	lncRNA	-3.05471	5.21e-16
20	PABPC1L2A	4	mRNA	-5.45293	4.35e-15
21	HTR3B	4	mRNA	-6.48307	1.33e-20
22	SEC31B	4	mRNA	-1.34191	0.00365381
23	GPR26	4	mRNA	-6.32805	1.48e-14
24	PTER	4	mRNA	-5.02533	2.49e-28
25	RPL32	4	mRNA	1.38992	3.92e-05

## Sheet: lnc-miR-seed regulatory axes
lncRNA-miRNA- seed regulatory axes
lncRNA	miRNA	mRNA
AL161785.1	hsa-miR-139-5p	MS4A6A
GAS5	hsa-miR-432-5p	RPL9
PCED1B-AS1	hsa-miR-433-3p	MS4A6A
PCED1B-AS1	hsa-miR-485-5p	CD74
PCED1B-AS1	hsa-miR-485-5p	CD300A
LINC02611	hsa-miR-139-5p	MS4A6A
AL021395.1	hsa-miR-27a-3p	GABRA6
AL021395.1	hsa-miR-4701-3p	HRH3
LY86-AS1	hsa-miR-27a-3p	GABRA6
LINC00507	hsa-miR-27a-3p	GABRA6
LINC01378	hsa-miR-27a-3p	GABRA6
AL049775.1	hsa-miR-27a-3p	GABRA6
LINC01616	hsa-miR-15b-5p	MAPK9
TRHDE-AS1	hsa-miR-27a-3p	GABRA6
