# Supplementary material for: Comprehensive analysis of lncRNA‐associated ceRNA network reveals novel potential prognostic regulatory axes in glioblastoma multiforme
Source: J Cell Mol Med. 2024 Jun 12;28(11):e18392. doi: 10.1111/jcmm.18392 (PMC11167707; doi:10.1111/jcmm.18392)
Supplement: Supplementary file 10 — File S10. [file JCMM-28-e18392-s002.xlsx]

## Sheet: BP
Functional enrichment analysis of DEmRNAs in the ceRNA network
Category	Term	Count	%	PValue	Genes	List Total	Pop Hits	Pop Total	Fold Enrichment	Bonferroni	Benjamini	FDR
GOTERM_BP_DIRECT	GO:0007268~chemical synaptic transmission	21	11.1111	5.01084e-14	PRKCG, GABRA1, CHRM1, SLC12A5, GABRA6, HTR1A, HTR2C, CARTPT, AKAP5, HTR3B, HTR2A, SYN2, GABRG3, GABRG2, GRM4, SV2B, HRH3, NPBWR1, SNCG, APBA1, SNCA	165	255	19414	9.6897	5.56289e-11	5.56705e-11	5.51694e-11
GOTERM_BP_DIRECT	GO:0002181~cytoplasmic translation	11	5.82011	4.49545e-09	RPS14, RPS15A, RPS16, RPL32, RPS29, RPL27A, RPS3, RPL35A, RPS3A, RPL9, RPL19	165	90	19414	14.3807	4.99443e-06	2.49722e-06	2.47474e-06
GOTERM_BP_DIRECT	GO:0060078~regulation of postsynaptic membrane potential	7	3.7037	3.66601e-07	GABRA1, CHRM1, GRIN3A, GABRA6, GABRG3, GABRG2, HCN1	165	34	19414	24.2242	0.000407211	0.000135765	0.000134543
GOTERM_BP_DIRECT	GO:0006412~translation	12	6.34921	2.90235e-06	RPS14, RPS15A, RPS16, RPL32, RPS29, RPL27A, RPS3, RPL35A, RPS3A, CPEB3, RPL9, RPL19	165	221	19414	6.38881	0.00321932	0.000806128	0.000798872
GOTERM_BP_DIRECT	GO:0007187~G-protein coupled receptor signaling pathway, coupled to cyclic nucleotide second messenger	7	3.7037	1.81399e-05	CHRM1, HRH3, HTR1A, HTR2C, HTR2A, OPRM1, SSTR3	165	65	19414	12.6711	0.0199519	0.00403068	0.0039944
GOTERM_BP_DIRECT	GO:0007214~gamma-aminobutyric acid signaling pathway	5	2.6455	8.58017e-05	GABRA1, GABRA6, HTR1A, GABRG3, GABRG2	165	28	19414	21.0108	0.0909269	0.0158876	0.0157446
GOTERM_BP_DIRECT	GO:0034765~regulation of ion transmembrane transport	8	4.2328	0.00014433	CALHM1, KCNH5, KCNC2, KCNJ12, KCNK12, KCNAB2, CACNA2D4, HCN1	165	134	19414	7.02451	0.148165	0.0229073	0.0227011
GOTERM_BP_DIRECT	GO:0042391~regulation of membrane potential	7	3.7037	0.00020531	GABRA1, KCNH5, GABRA6, HTR3B, GABRG3, GABRG2, HCN1	165	100	19414	8.23624	0.203974	0.0285125	0.0282558
GOTERM_BP_DIRECT	GO:0098664~G-protein coupled serotonin receptor signaling pathway	4	2.1164	0.000305708	CHRM1, HRH3, HTR2C, HTR2A	165	16	19414	29.4152	0.288011	0.0377379	0.0373982
GOTERM_BP_DIRECT	GO:0031623~receptor internalization	5	2.6455	0.000900554	DNM3, FCER1G, SYK, ITGB2, SNCA	165	51	19414	11.5354	0.632476	0.100052	0.099151
GOTERM_BP_DIRECT	GO:0051932~synaptic transmission, GABAergic	4	2.1164	0.00105144	GABRA1, GABRA6, GABRG3, GABRG2	165	24	19414	19.6101	0.68925	0.103464	0.102533
GOTERM_BP_DIRECT	GO:0050877~neurological system process	5	2.6455	0.00111752	GABRA1, GABRA6, HTR3B, GABRG3, GABRG2	165	54	19414	10.8945	0.71127	0.103464	0.102533
GOTERM_BP_DIRECT	GO:2000300~regulation of synaptic vesicle exocytosis	5	2.6455	0.00136874	PRKCG, GRIN3A, SV2B, APBA1, HTR2A	165	57	19414	10.3211	0.781662	0.110474	0.10948
GOTERM_BP_DIRECT	GO:0007210~serotonin receptor signaling pathway	3	1.5873	0.00144859	HTR1A, HTR3B, HTR2A	165	7	19414	50.426	0.800221	0.110474	0.10948
GOTERM_BP_DIRECT	GO:0032753~positive regulation of interleukin-4 production	4	2.1164	0.00149155	CD86, FCER1G, SYK, HAVCR2	165	27	19414	17.4312	0.809548	0.110474	0.10948
GOTERM_BP_DIRECT	GO:0007197~adenylate cyclase-inhibiting G-protein coupled acetylcholine receptor signaling pathway	3	1.5873	0.00192074	CHRM1, HRH3, OPRM1	165	8	19414	44.1227	0.881873	0.132817	0.131621
GOTERM_BP_DIRECT	GO:0007269~neurotransmitter secretion	4	2.1164	0.0020323	GRM4, HRH3, STXBP1, SYN2	165	30	19414	15.6881	0.895668	0.132817	0.131621
GOTERM_BP_DIRECT	GO:0071805~potassium ion transmembrane transport	6	3.1746	0.00546284	KCNH5, KCNC2, KCNS2, KCNK12, KCNAB2, HCN1	165	133	19414	5.308	0.997725	0.337178	0.334143
GOTERM_BP_DIRECT	GO:0009410~response to xenobiotic stimulus	8	4.2328	0.00579251	ABCG8, MAS1, SLC12A5, NCKAP1L, CYBA, HTR2A, GABRG3, SNCA	165	253	19414	3.72049	0.998426	0.338709	0.33566
GOTERM_BP_DIRECT	GO:0034220~ion transmembrane transport	6	3.1746	0.00635919	GABRA1, GABRA6, ATP2B3, HTR3B, GABRG3, GABRG2	165	138	19414	5.11568	0.999165	0.342629	0.339545
GOTERM_BP_DIRECT	GO:0006836~neurotransmitter transport	4	2.1164	0.00647634	SLC6A7, SLC6A17, SV2B, CPLX2	165	45	19414	10.4587	0.999267	0.342629	0.339545
GOTERM_BP_DIRECT	GO:0032755~positive regulation of interleukin-6 production	5	2.6455	0.0113658	CD74, SYK, TLR8, CYBA, TMEM106A	165	103	19414	5.71168	0.999997	0.564565	0.559484
GOTERM_BP_DIRECT	GO:1902476~chloride transmembrane transport	5	2.6455	0.0121311	GABRA1, SLC12A5, GABRA6, GABRG3, GABRG2	165	105	19414	5.60289	0.999999	0.564565	0.559484
GOTERM_BP_DIRECT	GO:0032930~positive regulation of superoxide anion generation	3	1.5873	0.0121958	SYK, ITGB2, CYBA	165	20	19414	17.6491	0.999999	0.564565	0.559484
GOTERM_BP_DIRECT	GO:0071404~cellular response to low-density lipoprotein particle stimulus	3	1.5873	0.0134055	FCER1G, SYK, ITGB2	165	21	19414	16.8087	1	0.581935	0.576697
GOTERM_BP_DIRECT	GO:0002376~immune system process	4	2.1164	0.0136186	FCGR2A, SYK, CD300A, CD300LF	165	59	19414	7.97699	1	0.581935	0.576697
GOTERM_BP_DIRECT	GO:0007218~neuropeptide signaling pathway	5	2.6455	0.0155198	NPBWR1, GPR83, CARTPT, OPRM1, SSTR3	165	113	19414	5.20622	1	0.638612	0.632864
GOTERM_BP_DIRECT	GO:0034125~negative regulation of MyD88-dependent toll-like receptor signaling pathway	2	1.0582	0.0168241	CD300A, CD300LF	165	2	19414	117.661	1	0.663923	0.657947
GOTERM_BP_DIRECT	GO:0043303~mast cell degranulation	3	1.5873	0.0173301	LAT2, SYK, CPLX2	165	24	19414	14.7076	1	0.663923	0.657947
GOTERM_BP_DIRECT	GO:0046777~protein autophosphorylation	6	3.1746	0.0180853	PRKCG, HIPK4, PAK1, CDKL5, SYK, MAP3K9	165	179	19414	3.94393	1	0.669757	0.663729
GOTERM_BP_DIRECT	GO:0007200~phospholipase C-activating G-protein coupled receptor signaling pathway	4	2.1164	0.020652	HTR2C, GPR83, HTR2A, OPRM1	165	69	19414	6.8209	1	0.734732	0.728119
GOTERM_BP_DIRECT	GO:0034341~response to interferon-gamma	3	1.5873	0.0216792	CD74, KYNU, SNCA	165	27	19414	13.0734	1	0.734732	0.728119
GOTERM_BP_DIRECT	GO:1901224~positive regulation of NIK/NF-kappaB signaling	4	2.1164	0.0222566	CD86, RPS3, LAPTM5, HAVCR2	165	71	19414	6.62877	1	0.734732	0.728119
GOTERM_BP_DIRECT	GO:0051260~protein homooligomerization	5	2.6455	0.0227702	TRIM72, PRMT8, CALHM1, KCNC2, KCNS2	165	127	19414	4.63231	1	0.734732	0.728119
GOTERM_BP_DIRECT	GO:0032703~negative regulation of interleukin-2 production	3	1.5873	0.0232191	LAPTM5, VSIG4, HAVCR2	165	28	19414	12.6065	1	0.734732	0.728119
GOTERM_BP_DIRECT	GO:0042274~ribosomal small subunit biogenesis	4	2.1164	0.0239274	RPS14, RPS15A, RPS16, RPS3A	165	73	19414	6.44716	1	0.734732	0.728119
GOTERM_BP_DIRECT	GO:0007208~phospholipase C-activating serotonin receptor signaling pathway	2	1.0582	0.0251303	HTR2C, HTR2A	165	3	19414	78.4404	1	0.734732	0.728119
GOTERM_BP_DIRECT	GO:0010513~positive regulation of phosphatidylinositol biosynthetic process	2	1.0582	0.0251303	HTR2C, HTR2A	165	3	19414	78.4404	1	0.734732	0.728119
GOTERM_BP_DIRECT	GO:0014059~regulation of dopamine secretion	3	1.5873	0.0264292	SNCG, HTR2A, SNCA	165	30	19414	11.7661	1	0.737639	0.730999
GOTERM_BP_DIRECT	GO:0006821~chloride transport	4	2.1164	0.0265577	GABRA1, GABRA6, GABRG3, GABRG2	165	76	19414	6.19266	1	0.737639	0.730999
GOTERM_BP_DIRECT	GO:0019886~antigen processing and presentation of exogenous peptide antigen via MHC class II	3	1.5873	0.0298074	CD74, FCER1G, CTSS	165	32	19414	11.0307	1	0.807707	0.800437
GOTERM_BP_DIRECT	GO:0030593~neutrophil chemotaxis	4	2.1164	0.0322631	FCER1G, SYK, ITGB2, NCKAP1L	165	82	19414	5.73954	1	0.842513	0.834929
GOTERM_BP_DIRECT	GO:2000243~positive regulation of reproductive process	2	1.0582	0.0333668	FGF9, UNC5C	165	4	19414	58.8303	1	0.842513	0.834929
GOTERM_BP_DIRECT	GO:0002803~positive regulation of antibacterial peptide production	2	1.0582	0.0333668	KLK5, KLK7	165	4	19414	58.8303	1	0.842513	0.834929
GOTERM_BP_DIRECT	GO:0006904~vesicle docking involved in exocytosis	3	1.5873	0.0351757	RAB3C, STXBP1, CPLX2	165	35	19414	10.0852	1	0.849568	0.841922
GOTERM_BP_DIRECT	GO:2001235~positive regulation of apoptotic signaling pathway	3	1.5873	0.0351757	MAPK9, RPS3, CTSS	165	35	19414	10.0852	1	0.849568	0.841922
GOTERM_BP_DIRECT	GO:0014061~regulation of norepinephrine secretion	2	1.0582	0.0415342	HRH3, ADORA3	165	5	19414	47.0642	1	0.981797	0.97296
GOTERM_BP_DIRECT	GO:0007267~cell-cell signaling	6	3.1746	0.0459458	FGF9, ITGB2, TNFSF8, CARTPT, TRHDE, SSTR3	165	230	19414	3.06941	1	1	0.991892
GOTERM_BP_DIRECT	GO:0043410~positive regulation of MAPK cascade	5	2.6455	0.0486121	CD74, GRM4, LAPTM5, CARTPT, TMEM106A	165	162	19414	3.6315	1	1	0.991892
GOTERM_BP_DIRECT	GO:0031630~regulation of synaptic vesicle fusion to presynaptic membrane	2	1.0582	0.0496329	STXBP1, CPLX2	165	6	19414	39.2202	1	1	0.991892
GOTERM_BP_DIRECT	GO:0048488~synaptic vesicle endocytosis	3	1.5873	0.0511104	DNM3, SNCG, SNCA	165	43	19414	8.20888	1	1	0.991892
GOTERM_BP_DIRECT	GO:0043507~positive regulation of JUN kinase activity	3	1.5873	0.0511104	PAK1, SYK, RPS3	165	43	19414	8.20888	1	1	0.991892
GOTERM_BP_DIRECT	GO:0019882~antigen processing and presentation	3	1.5873	0.0554303	RAB3C, CD74, CTSS	165	45	19414	7.84404	1	1	0.991892
GOTERM_BP_DIRECT	GO:0007166~cell surface receptor signaling pathway	7	3.7037	0.0566988	CD86, MS4A6A, FCGR2A, MS4A7, GLP2R, TNFSF8, ADAP1	165	323	19414	2.54992	1	1	0.991892
GOTERM_BP_DIRECT	GO:0022617~extracellular matrix disassembly	3	1.5873	0.0576369	KLK5, CTSS, KLK7	165	46	19414	7.67352	1	1	0.991892
GOTERM_BP_DIRECT	GO:0010807~regulation of synaptic vesicle priming	2	1.0582	0.0576636	NAPB, STXBP1	165	7	19414	33.6173	1	1	0.991892
GOTERM_BP_DIRECT	GO:0040012~regulation of locomotion	2	1.0582	0.0576636	CHRM1, SNCA	165	7	19414	33.6173	1	1	0.991892
GOTERM_BP_DIRECT	GO:0045588~positive regulation of gamma-delta T cell differentiation	2	1.0582	0.0576636	SYK, NCKAP1L	165	7	19414	33.6173	1	1	0.991892
GOTERM_BP_DIRECT	GO:0038156~interleukin-3-mediated signaling pathway	2	1.0582	0.0576636	FCER1G, SYK	165	7	19414	33.6173	1	1	0.991892
GOTERM_BP_DIRECT	GO:0061000~negative regulation of dendritic spine development	2	1.0582	0.0576636	GRIN3A, FSTL4	165	7	19414	33.6173	1	1	0.991892
GOTERM_BP_DIRECT	GO:0010543~regulation of platelet activation	2	1.0582	0.0576636	FCER1G, SYK	165	7	19414	33.6173	1	1	0.991892
GOTERM_BP_DIRECT	GO:0006886~intracellular protein transport	7	3.7037	0.059468	ARL11, NAPB, CD74, STXBP1, LAPTM5, APBA1, SEC31B	165	327	19414	2.51873	1	1	0.991892
GOTERM_BP_DIRECT	GO:0014823~response to activity	3	1.5873	0.0598736	MAS1, TPH2, CYBA	165	47	19414	7.51025	1	1	0.991892
GOTERM_BP_DIRECT	GO:0032760~positive regulation of tumor necrosis factor production	4	2.1164	0.0608418	SYK, CYBA, TMEM106A, HAVCR2	165	106	19414	4.44002	1	1	0.991892
GOTERM_BP_DIRECT	GO:0038095~Fc-epsilon receptor signaling pathway	3	1.5873	0.0621399	MAPK9, FCER1G, SYK	165	48	19414	7.35379	1	1	0.991892
GOTERM_BP_DIRECT	GO:0042130~negative regulation of T cell proliferation	3	1.5873	0.064435	CD86, VSIG4, HAVCR2	165	49	19414	7.20371	1	1	0.991892
GOTERM_BP_DIRECT	GO:1900426~positive regulation of defense response to bacterium	2	1.0582	0.0656269	CYBA, HAVCR2	165	8	19414	29.4152	1	1	0.991892
GOTERM_BP_DIRECT	GO:0038003~opioid receptor signaling pathway	2	1.0582	0.0656269	NPBWR1, OPRM1	165	8	19414	29.4152	1	1	0.991892
GOTERM_BP_DIRECT	GO:0002283~neutrophil activation involved in immune response	2	1.0582	0.0656269	FCER1G, SYK	165	8	19414	29.4152	1	1	0.991892
GOTERM_BP_DIRECT	GO:0050890~cognition	3	1.5873	0.0691092	CUX2, CHRM1, HRH3	165	51	19414	6.92121	1	1	0.991892
GOTERM_BP_DIRECT	GO:0070588~calcium ion transmembrane transport	4	2.1164	0.0693512	CALHM1, GRIN3A, CACNA2D4, OPRM1	165	112	19414	4.20216	1	1	0.991892
GOTERM_BP_DIRECT	GO:0018105~peptidyl-serine phosphorylation	5	2.6455	0.0720063	PRKCG, HIPK4, MAPK9, SYK, CAMK1G	165	185	19414	3.18002	1	1	0.991892
GOTERM_BP_DIRECT	GO:0060732~positive regulation of inositol phosphate biosynthetic process	2	1.0582	0.0735233	MAS1, SNCA	165	9	19414	26.1468	1	1	0.991892
GOTERM_BP_DIRECT	GO:0031334~positive regulation of protein complex assembly	3	1.5873	0.0763212	SYK, RPS3, MPP7	165	54	19414	6.5367	1	1	0.991892
GOTERM_BP_DIRECT	GO:0051967~negative regulation of synaptic transmission, glutamatergic	2	1.0582	0.0813533	HTR2A, HCN1	165	10	19414	23.5321	1	1	0.991892
GOTERM_BP_DIRECT	GO:0035067~negative regulation of histone acetylation	2	1.0582	0.0813533	SDR16C5, SNCA	165	10	19414	23.5321	1	1	0.991892
GOTERM_BP_DIRECT	GO:0015820~leucine transport	2	1.0582	0.0813533	SLC7A7, SLC6A17	165	10	19414	23.5321	1	1	0.991892
GOTERM_BP_DIRECT	GO:0050764~regulation of phagocytosis	2	1.0582	0.0813533	PRKCG, SYK	165	10	19414	23.5321	1	1	0.991892
GOTERM_BP_DIRECT	GO:0008284~positive regulation of cell proliferation	9	4.7619	0.0886472	CD86, WNT10B, MAS1, PAK1, RPS15A, FGF9, GLP2R, HTR1A, HTR2A	165	541	19414	1.95739	1	1	0.991892
GOTERM_BP_DIRECT	GO:0043306~positive regulation of mast cell degranulation	2	1.0582	0.0891176	SYK, STXBP1	165	11	19414	21.3928	1	1	0.991892
GOTERM_BP_DIRECT	GO:0051291~protein heterooligomerization	2	1.0582	0.0891176	CALHM1, KCNC2	165	11	19414	21.3928	1	1	0.991892
GOTERM_BP_DIRECT	GO:0015824~proline transport	2	1.0582	0.0891176	SLC6A7, SLC6A17	165	11	19414	21.3928	1	1	0.991892
GOTERM_BP_DIRECT	GO:0043030~regulation of macrophage activation	2	1.0582	0.0891176	CD74, SNCA	165	11	19414	21.3928	1	1	0.991892
GOTERM_BP_DIRECT	GO:1905665~positive regulation of calcium ion import across plasma membrane	2	1.0582	0.0968167	PPP3R1, AKAP5	165	12	19414	19.6101	1	1	0.991892
GOTERM_BP_DIRECT	GO:0032026~response to magnesium ion	2	1.0582	0.0968167	KCNC2, SNCA	165	12	19414	19.6101	1	1	0.991892
GOTERM_BP_DIRECT	GO:0060291~long-term synaptic potentiation	3	1.5873	0.0992521	PRKCG, RASGRF2, SNCA	165	63	19414	5.60289	1	1	0.991892

## Sheet: MF
Functional enrichment analysis of DEmRNAs in the ceRNA network
Category	Term	Count	%	PValue	Genes	List Total	Pop Hits	Pop Total	Fold Enrichment	Bonferroni	Benjamini	FDR
GOTERM_MF_DIRECT	GO:0030594~neurotransmitter receptor activity	10	5.29101	8.03235e-08	GABRA1, CHRM1, HRH3, GABRA6, HTR1A, HTR2C, HTR3B, HTR2A, GABRG3, GABRG2	178	83	18945	12.8232	2.72293e-05	2.72297e-05	2.65871e-05
GOTERM_MF_DIRECT	GO:0003735~structural constituent of ribosome	11	5.82011	1.22519e-05	RPS14, RPS15A, RPS16, RPL32, RPS29, RPL27A, RPS3, RPL35A, RPS3A, RPL9, RPL19	178	190	18945	6.16189	0.00414481	0.0020767	0.00202769
GOTERM_MF_DIRECT	GO:0008503~benzodiazepine receptor activity	4	2.1164	0.000125201	GABRA1, GABRA6, GABRG3, GABRG2	178	11	18945	38.7028	0.0415577	0.0106108	0.0103604
GOTERM_MF_DIRECT	GO:0005237~inhibitory extracellular ligand-gated ion channel activity	4	2.1164	0.000125201	GABRA1, GABRA6, GABRG3, GABRG2	178	11	18945	38.7028	0.0415577	0.0106108	0.0103604
GOTERM_MF_DIRECT	GO:0005230~extracellular ligand-gated ion channel activity	5	2.6455	0.000190268	GABRA1, GABRA6, HTR3B, GABRG3, GABRG2	178	31	18945	17.1665	0.0624704	0.0120936	0.0118082
GOTERM_MF_DIRECT	GO:0022851~GABA-gated chloride ion channel activity	4	2.1164	0.000214047	GABRA1, GABRA6, GABRG3, GABRG2	178	13	18945	32.7485	0.0699989	0.0120936	0.0118082
GOTERM_MF_DIRECT	GO:0004993~G-protein coupled serotonin receptor activity	5	2.6455	0.000274377	CHRM1, HRH3, HTR1A, HTR2C, HTR2A	178	34	18945	15.6519	0.0888308	0.0132877	0.0129741
GOTERM_MF_DIRECT	GO:1904315~transmitter-gated ion channel activity involved in regulation of postsynaptic membrane potential	5	2.6455	0.000517622	GABRA1, GRIN3A, GABRA6, GABRG3, GABRG2	178	40	18945	13.3041	0.160979	0.0219342	0.0214166
GOTERM_MF_DIRECT	GO:0004890~GABA-A receptor activity	4	2.1164	0.000695901	GABRA1, GABRA6, GABRG3, GABRG2	178	19	18945	22.4069	0.210213	0.0262123	0.0255937
GOTERM_MF_DIRECT	GO:0005249~voltage-gated potassium channel activity	5	2.6455	0.0030249	KCNH5, KCNC2, KCNS2, KCNAB2, HCN1	178	64	18945	8.31505	0.641919	0.102544	0.100124
GOTERM_MF_DIRECT	GO:0042277~peptide binding	5	2.6455	0.00376695	MAS1, NPBWR1, OPRM1, TRHDE, SSTR3	178	68	18945	7.82593	0.721798	0.116091	0.113351
GOTERM_MF_DIRECT	GO:0051378~serotonin binding	3	1.5873	0.00632718	HTR1A, HTR2C, HTR2A	178	13	18945	24.5614	0.883717	0.178743	0.174525
GOTERM_MF_DIRECT	GO:0004672~protein kinase activity	10	5.29101	0.0093804	PRKCG, HIPK4, MAPK9, PAK1, EPHA6, CDKL5, SYK, MAP3K9, CAMK1G, CAMKK1	178	378	18945	2.81568	0.959032	0.244612	0.238839
GOTERM_MF_DIRECT	GO:0005516~calmodulin binding	7	3.7037	0.0133537	PPP3R1, KCNH5, RASGRF2, ATP2B3, AKAP5, CAMK1G, CAMKK1	178	207	18945	3.59917	0.989511	0.323351	0.31572
GOTERM_MF_DIRECT	GO:0005244~voltage-gated ion channel activity	4	2.1164	0.0162228	CALHM1, KCNK12, KCNAB2, CACNA2D4	178	57	18945	7.46895	0.996092	0.363616	0.355035
GOTERM_MF_DIRECT	GO:0071886~1-(4-iodo-2,5-dimethoxyphenyl)propan-2-amine binding	2	1.0582	0.0185989	HTR2C, HTR2A	178	2	18945	106.433	0.998278	0.363616	0.355035
GOTERM_MF_DIRECT	GO:0031681~G-protein beta-subunit binding	3	1.5873	0.0193071	GNG3, GNGT2, OPRM1	178	23	18945	13.8825	0.998652	0.363616	0.355035
GOTERM_MF_DIRECT	GO:0043274~phospholipase binding	3	1.5873	0.0193071	TESPA1, SYK, STXBP1	178	23	18945	13.8825	0.998652	0.363616	0.355035
GOTERM_MF_DIRECT	GO:0051018~protein kinase A binding	3	1.5873	0.0226171	RPS3, AKAP5, AKAIN1	178	25	18945	12.7719	0.999572	0.386	0.37689
GOTERM_MF_DIRECT	GO:0004712~protein serine/threonine/tyrosine kinase activity	10	5.29101	0.0227728	PRKCG, HIPK4, MAPK9, PAK1, EPHA6, CDKL5, SYK, MAP3K9, CAMK1G, CAMKK1	178	440	18945	2.41892	0.999594	0.386	0.37689
GOTERM_MF_DIRECT	GO:0005254~chloride channel activity	4	2.1164	0.0267954	GABRA1, GABRA6, GABRG3, GABRG2	178	69	18945	6.17	0.9999	0.427894	0.417796
GOTERM_MF_DIRECT	GO:0001587~Gq/11-coupled serotonin receptor activity	2	1.0582	0.0277689	HTR2C, HTR2A	178	3	18945	70.9551	0.999929	0.427894	0.417796
GOTERM_MF_DIRECT	GO:0042923~neuropeptide binding	3	1.5873	0.0318157	NPBWR1, OPRM1, SSTR3	178	30	18945	10.6433	0.999983	0.449896	0.439279
GOTERM_MF_DIRECT	GO:0004888~transmembrane signaling receptor activity	6	3.1746	0.031851	FCGR2A, CD300A, TLR8, HTR3B, CD300LF, GABRG3	178	188	18945	3.39678	0.999983	0.449896	0.439279
GOTERM_MF_DIRECT	GO:0004674~protein serine/threonine kinase activity	9	4.7619	0.0337591	PRKCG, HIPK4, MAPK9, PAK1, CDKL5, SYK, MAP3K9, CAMK1G, CAMKK1	178	398	18945	2.40677	0.999991	0.457774	0.446971
GOTERM_MF_DIRECT	GO:0005221~intracellular cyclic nucleotide activated cation channel activity	2	1.0582	0.0368537	PEX5L, CNGB1	178	4	18945	53.2163	0.999997	0.480516	0.469176
GOTERM_MF_DIRECT	GO:0004985~opioid receptor activity	2	1.0582	0.0547709	NPBWR1, OPRM1	178	6	18945	35.4775	1	0.68768	0.671451
GOTERM_MF_DIRECT	GO:0005245~voltage-gated calcium channel activity	3	1.5873	0.0585833	CALHM1, CACNA2D4, OPRM1	178	42	18945	7.60233	1	0.700228	0.683703
GOTERM_MF_DIRECT	GO:0022857~transmembrane transporter activity	5	2.6455	0.0599015	MFSD4A, SLC7A7, SVOP, CNNM1, SV2B	178	157	18945	3.38957	1	0.700228	0.683703
GOTERM_MF_DIRECT	GO:0016907~G-protein coupled acetylcholine receptor activity	2	1.0582	0.0636049	CHRM1, HRH3	178	7	18945	30.4093	1	0.718735	0.701774
GOTERM_MF_DIRECT	GO:1903136~cuprous ion binding	2	1.0582	0.0810271	SNCG, SNCA	178	9	18945	23.6517	1	0.858381	0.838125
GOTERM_MF_DIRECT	GO:0005222~intracellular cAMP activated cation channel activity	2	1.0582	0.0810271	HCN1, CNGB1	178	9	18945	23.6517	1	0.858381	0.838125
GOTERM_MF_DIRECT	GO:0004713~protein tyrosine kinase activity	4	2.1164	0.0894191	HIPK4, EPHA6, SYK, MAP3K9	178	113	18945	3.76753	1	0.868005	0.847521
GOTERM_MF_DIRECT	GO:0005515~protein binding	128	67.7249	0.0895582	CD86, RAB3C, CHRM1, FRMPD4, KLHL32, RXFP1, RPL9, TMEM144, EEF1B2, RPS14, ATCAY, RPS16, ARHGDIB, VSIG4, MAP3K9, SAMD12, PRKCG, ARL11, ABCG8, EPHA6, CDKL5, SLC6A17, GPR78, SLC30A3, CD300A, MTUS2, UNC5C, CYBA, CARTPT, IPCEF1, GABRG2, ERMN, STXBP1, ECSCR, KLK5, CPLX2, CALHM1, PPP3R1, SOHLH1, NPBWR1, ST8SIA5, NCKAP1L, CD300LF, WNT10B, HTR1A, ADAP1, GRIN3A, STAR, FAM163B, HOOK1, RPL27A, PYDC1, TNFSF8, …	178	12648	18945	1.07712	1	0.868005	0.847521
GOTERM_MF_DIRECT	GO:0070181~small ribosomal subunit rRNA binding	2	1.0582	0.089617	RPS14, RPS3	178	10	18945	21.2865	1	0.868005	0.847521
GOTERM_MF_DIRECT	GO:0001851~complement component C3b binding	2	1.0582	0.0981271	ITGB2, VSIG4	178	11	18945	19.3514	1	0.876061	0.855387
GOTERM_MF_DIRECT	GO:0019864~IgG binding	2	1.0582	0.0981271	FCGR2A, FCER1G	178	11	18945	19.3514	1	0.876061	0.855387
GOTERM_MF_DIRECT	GO:0060090~binding, bridging	5	2.6455	0.0982016	PAK1, AKAP5, DLGAP2, MPP7, SNCA	178	187	18945	2.84579	1	0.876061	0.855387

## Sheet: CC
Functional enrichment analysis of DEmRNAs in the ceRNA network
Category	Term	Count	%	PValue	Genes	List Total	Pop Hits	Pop Total	Fold Enrichment	Bonferroni	Benjamini	FDR
GOTERM_CC_DIRECT	GO:0045202~synapse	33	17.4603	5.00916e-18	CHRM1, RPL32, KCNC2, HTR2C, CPLX2, RPS15A, RPS16, ATCAY, HRH3, ADORA3, NPBWR1, SNCG, DLGAP2, SNCA, RPL19, GABRA1, SLC12A5, GABRA6, HTR1A, RPS3A, UNC5C, KCNAB2, CARTPT, HTR3B, SYN2, GABRG3, GABRG2, DNM3, SLC6A7, GRIN3A, RPL27A, CPEB3, C1QC	180	537	20624	7.04109	1.35748e-15	1.35748e-15	1.22724e-15
GOTERM_CC_DIRECT	GO:0005886~plasma membrane	95	50.2646	2.1726e-14	CD86, RAB3C, GPR26, CHRM1, KCNC2, GPR65, RASGRF2, ITGB2, MS4A7, HTR2C, SIRPB2, HTR2A, RXFP1, CDH9, MS4A4A, SDR16C5, GRM4, JPH3, ADORA3, DLGAP2, CD53, PRKCG, ARL11, ABCG8, PRMT8, FCER1G, EPHA6, KCNH5, SLC6A17, GPR78, SYK, SLC30A3, CD300A, GLP2R, UNC5C, CYBA, KCNAB2, HTR3B, OPRM1, IPCEF1, GABRG3, SYN2, SSTR3, GABRG2, LAT2, DNM3, MS4A6A, SLC7A7, LRRC7, TLR8, CAMK1G, TMEM106A, CNGB1, AMER3, STXBP1, E…	180	5333	20624	2.04104	5.89706e-12	2.94387e-12	2.66143e-12
GOTERM_CC_DIRECT	GO:0005887~integral component of plasma membrane	41	21.6931	3.38368e-11	CHRM1, KCNC2, GPR65, HTR2C, GPR83, HTR2A, PCDH12, TRHDE, RXFP1, CALHM1, GRM4, HRH3, ADORA3, NPBWR1, CD37, NCKAP1L, CD53, ABCG8, GABRA1, FCER1G, EPHA6, SLC12A5, KCNH5, SLC30A3, SLC6A17, GABRA6, KCNK12, HTR1A, LAPTM5, ATP2B3, HTR3B, OPRM1, GABRG3, SSTR3, GABRG2, MAS1, SLC6A7, SLC7A7, FCGR2A, TNFSF8, HCN1	180	1438	20624	3.26682	9.16978e-09	3.05659e-09	2.76334e-09
GOTERM_CC_DIRECT	GO:0045211~postsynaptic membrane	15	7.93651	2.24631e-09	GABRA1, CHRM1, GABRA6, KCNC2, IQSEC3, HTR3B, HTR2A, OPRM1, GABRG3, CDH9, GABRG2, DDN, GRIN3A, LRRC7, HCN1	180	199	20624	8.63652	6.08749e-07	1.52187e-07	1.37586e-07
GOTERM_CC_DIRECT	GO:0032590~dendrite membrane	8	4.2328	3.34827e-09	GABRA1, SLC12A5, GABRA6, KCNC2, AKAP5, OPRM1, GABRG3, GABRG2	180	28	20624	32.7365	9.07382e-07	1.81476e-07	1.64065e-07
GOTERM_CC_DIRECT	GO:0098978~glutamatergic synapse	19	10.0529	2.08213e-08	NAPB, CHRM1, CDKL5, SLC30A3, SLC6A17, FRMPD4, STXBP1, ATP2B3, HTR2A, CPLX2, SYN2, C1QL3, GABRG2, DNM3, PPP3R1, GRIN3A, APBA1, DLGAP2, HCN1	180	411	20624	5.29678	5.64256e-06	9.40429e-07	8.50203e-07
GOTERM_CC_DIRECT	GO:0022626~cytosolic ribosome	10	5.29101	7.24397e-08	RPS14, RPS15A, RPS16, RPL32, RPL27A, RPS3, RPL35A, RPS3A, RPL9, RPL19	180	88	20624	13.0202	1.9631e-05	2.5936e-06	2.34477e-06
GOTERM_CC_DIRECT	GO:0030425~dendrite	19	10.0529	7.65639e-08	PRKCG, EPHA6, CHRM1, KCNC2, HTR1A, KLHL1, HTR2C, UNC5C, CYBA, HTR2A, OPRM1, CPLX2, GNG3, PAK1, ATCAY, HRH3, ADORA3, CPEB3, HCN1	180	448	20624	4.85933	2.07486e-05	2.5936e-06	2.34477e-06
GOTERM_CC_DIRECT	GO:0043005~neuron projection	17	8.99471	1.45286e-07	GABRA1, TPH2, EPHA6, SLC12A5, SLC30A3, GABRA6, HTR3B, OPRM1, SSTR3, GABRG3, GABRG2, ATCAY, GRIN3A, SV2B, NPBWR1, CPEB3, CAMK1G	180	368	20624	5.293	3.93717e-05	4.37472e-06	3.95501e-06
GOTERM_CC_DIRECT	GO:0016021~integral component of membrane	77	40.7407	1.48497e-06	CD86, GPR26, KCNC2, GPR65, MS4A7, SIRPB2, RXFP1, CDH9, RPL9, MS4A4A, TMEM144, RPS14, SDR16C5, ATCAY, GRM4, JPH3, ADORA3, CD37, VSIG4, MAP3K9, HAVCR2, CD53, ABCG8, FCER1G, EPHA6, SVOP, KCNH5, GPR78, SLC30A3, CD300A, GLP2R, UNC5C, CYBA, CACNA2D4, KCNAB2, HTR3B, C1ORF162, OPRM1, GABRG3, GABRG2, ERMN, LAT2, MS4A6A, SLC7A7, TMEM215, TLR8, VSTM2A, TMEM106A, ECSCR, GPR83, PCDH12, NKAIN2, MFSD4A, CNNM1, …	180	5394	20624	1.63561	0.000402345	4.02426e-05	3.63817e-05
GOTERM_CC_DIRECT	GO:0098794~postsynapse	10	5.29101	2.17837e-06	GABRA1, PPP3R1, SLC6A17, GABRA6, STXBP1, CPLX2, GABRG3, GABRG2, C1QC, SNCA	180	131	20624	8.7464	0.000590166	5.36672e-05	4.85183e-05
GOTERM_CC_DIRECT	GO:0014069~postsynaptic density	12	6.34921	1.76752e-05	DNM3, PRKCG, RPS14, GNG3, LRRC7, FRMPD4, IQSEC3, RPS3, AKAP5, CPEB3, SYN2, DLGAP2	180	260	20624	5.28821	0.00477857	0.000397178	0.000359073
GOTERM_CC_DIRECT	GO:0005840~ribosome	10	5.29101	1.90528e-05	RPS14, RPS15A, RPS16, RPL32, RPS29, RPL27A, RPS3, RPL35A, RPS3A, RPL9	180	171	20624	6.70045	0.00515006	0.000397178	0.000359073
GOTERM_CC_DIRECT	GO:0070821~tertiary granule membrane	7	3.7037	4.13261e-05	CD53, FCER1G, CD300A, ITGB2, CYBA, KCNAB2, LAIR1	180	73	20624	10.9869	0.0111371	0.000799955	0.000723207
GOTERM_CC_DIRECT	GO:0022627~cytosolic small ribosomal subunit	6	3.1746	5.31696e-05	RPS14, RPS15A, RPS16, RPS29, RPS3, RPS3A	180	47	20624	14.627	0.014306	0.000960597	0.000868436
GOTERM_CC_DIRECT	GO:0030424~axon	13	6.87831	7.62481e-05	KCNC2, STXBP1, KCNAB2, HTR2A, OPRM1, GABRG2, DNM3, PAK1, ATCAY, SNCG, NEFM, HCN1, SNCA	180	360	20624	4.13753	0.020452	0.00129145	0.00116755
GOTERM_CC_DIRECT	GO:0098982~GABA-ergic synapse	7	3.7037	9.74369e-05	GABRA1, SLC6A17, KCNC2, IQSEC3, ATP2B3, GABRG3, GABRG2	180	85	20624	9.43582	0.0260611	0.00155326	0.00140424
GOTERM_CC_DIRECT	GO:1902711~GABA-A receptor complex	4	2.1164	0.000562372	GABRA1, GABRA6, GABRG3, GABRG2	180	19	20624	24.1216	0.141394	0.00846682	0.0076545
GOTERM_CC_DIRECT	GO:0030672~synaptic vesicle membrane	7	3.7037	0.000662311	RAB3C, SVOP, SLC6A17, SLC30A3, SV2B, SYN2, SNCA	180	121	20624	6.62847	0.16435	0.00944664	0.00854032
GOTERM_CC_DIRECT	GO:0042734~presynaptic membrane	7	3.7037	0.000853605	CHRM1, KCNC2, ADORA3, ATP2B3, HTR2A, OPRM1, CDH9	180	127	20624	6.31531	0.206598	0.0114754	0.0103745
GOTERM_CC_DIRECT	GO:0008021~synaptic vesicle	7	3.7037	0.000889241	RAB3C, SVOP, SLC6A17, SLC30A3, SV2B, APBA1, SYN2	180	128	20624	6.26597	0.21423	0.0114754	0.0103745
GOTERM_CC_DIRECT	GO:0030141~secretory granule	6	3.1746	0.00157605	STXBP1, KLK5, CYBA, CARTPT, FSTL4, KLK7	180	97	20624	7.08729	0.347827	0.019414	0.0175514
GOTERM_CC_DIRECT	GO:0098685~Schaffer collateral - CA1 synapse	6	3.1746	0.00188404	MAPK9, PPP3R1, CHRM1, ADORA3, APBA1, SYN2	180	101	20624	6.8066	0.400138	0.0221989	0.0200691
GOTERM_CC_DIRECT	GO:0022625~cytosolic large ribosomal subunit	5	2.6455	0.00206798	RPL32, RPL27A, RPL35A, RPL9, RPL19	180	62	20624	9.24014	0.429363	0.0233509	0.0211106
GOTERM_CC_DIRECT	GO:0098793~presynapse	7	3.7037	0.00418418	DNM3, GRM4, ATCAY, GRIN3A, HRH3, HTR2A, SYN2	180	174	20624	4.60945	0.678992	0.044867	0.0405624
GOTERM_CC_DIRECT	GO:0005925~focal adhesion	11	5.82011	0.00430458	RPS14, PAK1, RPS16, RPS29, ITGB2, RPS3, RPS3A, CYBA, OPRM1, RPL9, RPL19	180	428	20624	2.94476	0.689341	0.044867	0.0405624
GOTERM_CC_DIRECT	GO:0035579~specific granule membrane	5	2.6455	0.00816204	CD53, ITGB2, CYBA, KCNAB2, LAIR1	180	91	20624	6.29548	0.891498	0.0819227	0.0740629
GOTERM_CC_DIRECT	GO:0034707~chloride channel complex	4	2.1164	0.0109602	GABRA1, GABRA6, GABRG3, GABRG2	180	53	20624	8.64738	0.949542	0.106079	0.0959017
GOTERM_CC_DIRECT	GO:0098688~parallel fiber to Purkinje cell synapse	3	1.5873	0.0116255	PPP3R1, STXBP1, ATP2B3	180	19	20624	18.0912	0.957953	0.108638	0.0982153
GOTERM_CC_DIRECT	GO:0016020~membrane	45	23.8095	0.0124617	NAPB, AMER3, CHRM1, RPL32, KCNC2, ITGB2, TRHDE, CDH9, RPL9, TMEM144, RPS14, MFSD4A, RPS15A, RPS16, JPH3, SV2B, NPBWR1, ARHGDIB, RPS3, DNAJC5G, CD37, NCKAP1L, VSIG4, SNCA, RPL19, PRKCG, CD74, SLC12A5, SLC30A3, CD300A, KCNJ12, KCNK12, GLP2R, RPL35A, CYBA, KCNAB2, C1ORF162, DNM3, SLC6A7, GRIN3A, VSNL1, FAM163B, LRRC7, TMEM215, RPL27A	180	3653	20624	1.41144	0.966572	0.112571	0.101771
GOTERM_CC_DIRECT	GO:0099056~integral component of presynaptic membrane	4	2.1164	0.0133498	CHRM1, ATP2B3, HTR2A, OPRM1	180	57	20624	8.04055	0.973804	0.116703	0.105506
GOTERM_CC_DIRECT	GO:0043025~neuronal cell body	9	4.7619	0.0151114	GRIN3A, SLC12A5, KLHL1, SNCG, UNC5C, CYBA, HTR2A, ERMN, SNCA	180	367	20624	2.80981	0.98386	0.127975	0.115697
GOTERM_CC_DIRECT	GO:0101003~ficolin-1-rich granule membrane	4	2.1164	0.0160133	FCER1G, CD300A, ITGB2, NCKAP1L	180	61	20624	7.5133	0.987408	0.131503	0.118886
GOTERM_CC_DIRECT	GO:0015935~small ribosomal subunit	3	1.5873	0.026085	RPS16, RPS29, RPS3	180	29	20624	11.8529	0.999225	0.205892	0.186139
GOTERM_CC_DIRECT	GO:0032040~small-subunit processome	4	2.1164	0.0265913	RPS14, RPS15A, RPS16, RPS3A	180	74	20624	6.19339	0.999327	0.205892	0.186139
GOTERM_CC_DIRECT	GO:0042788~polysomal ribosome	3	1.5873	0.031334	RPL32, RPS29, RPL19	180	32	20624	10.7417	0.999821	0.235876	0.213246
GOTERM_CC_DIRECT	GO:0098666~G-protein coupled serotonin receptor complex	2	1.0582	0.0342699	HTR2C, HTR2A	180	4	20624	57.2889	0.999921	0.244399	0.220951
GOTERM_CC_DIRECT	GO:0097209~epidermal lamellar body	2	1.0582	0.0342699	KLK5, KLK7	180	4	20624	57.2889	0.999921	0.244399	0.220951
GOTERM_CC_DIRECT	GO:0048787~presynaptic active zone membrane	3	1.5873	0.0389158	STXBP1, APBA1, HCN1	180	36	20624	9.54815	0.999979	0.270415	0.244471
GOTERM_CC_DIRECT	GO:0070062~extracellular exosome	28	14.8148	0.0445192	CD86, NAPB, SERPINA1, STXBP1, ITGB2, PCDH12, TRHDE, RPS14, RPS15A, RPS16, CUX2, PTER, ARHGDIB, RPS3, SNCG, PABPC1L2B, CD37, NCKAP1L, PABPC1L2A, CD53, CD74, CD300A, RPL35A, RPS3A, ERMN, DNM3, LAT2, RPS29	180	2219	20624	1.44578	0.999996	0.301618	0.27268
GOTERM_CC_DIRECT	GO:0043204~perikaryon	5	2.6455	0.0519393	SLC12A5, KCNC2, OPRM1, CPLX2, DDN	180	161	20624	3.55832	0.999999	0.343306	0.310369
GOTERM_CC_DIRECT	GO:0098686~hippocampal mossy fiber to CA3 synapse	3	1.5873	0.053639	PPP3R1, SLC30A3, C1QL3	180	43	20624	7.9938	1	0.346099	0.312894
GOTERM_CC_DIRECT	GO:0008287~protein serine/threonine phosphatase complex	2	1.0582	0.0592036	PPP3R1, AKAP5	180	7	20624	32.7365	1	0.372387	0.33666
GOTERM_CC_DIRECT	GO:0001772~immunological synapse	3	1.5873	0.0604614	CD53, CD37, HAVCR2	180	46	20624	7.47246	1	0.372387	0.33666
GOTERM_CC_DIRECT	GO:0031201~SNARE complex	3	1.5873	0.0699882	NAPB, CPLX2, SYN2	180	50	20624	6.87467	1	0.421485	0.381047
GOTERM_CC_DIRECT	GO:0005883~neurofilament	2	1.0582	0.0834971	NEFM, DLGAP2	180	10	20624	22.9156	1	0.491494	0.444339
GOTERM_CC_DIRECT	GO:0005911~cell-cell junction	5	2.6455	0.0852406	CD53, PRKCG, PAK1, PCDH12, MPP7	180	191	20624	2.99942	1	0.491494	0.444339
GOTERM_CC_DIRECT	GO:0043679~axon terminus	3	1.5873	0.0930113	CHRM1, SNCG, SNCA	180	59	20624	5.82599	1	0.525126	0.474745

## Sheet: KEGG
Functional enrichment analysis of DEmRNAs in the ceRNA network
Category	Term	Count	%	PValue	Genes	List Total	Pop Hits	Pop Total	Fold Enrichment	Bonferroni	Benjamini	FDR
KEGG_PATHWAY	hsa05171:Coronavirus disease - COVID-19	18	9.52381	4.99597e-10	PRKCG, SYK, RPL32, RPL35A, RPS3A, RPL9, RPS14, MAPK9, MAS1, RPS15A, FCGR2A, RPS16, RPS29, RPL27A, RPS3, TLR8, C1QC, RPL19	95	232	8465	6.91334	1.04915e-07	1.04915e-07	1.01418e-07
KEGG_PATHWAY	hsa04080:Neuroactive ligand-receptor interaction	19	10.0529	8.47141e-08	GABRA1, CHRM1, GABRA6, GLP2R, HTR1A, HTR2C, GPR83, HTR2A, OPRM1, SSTR3, GABRG3, RXFP1, GABRG2, MAS1, GRM4, GRIN3A, HRH3, ADORA3, NPBWR1	95	367	8465	4.61308	1.77898e-05	8.89498e-06	8.59849e-06
KEGG_PATHWAY	hsa04727:GABAergic synapse	9	4.7619	5.78367e-06	PRKCG, GABRA1, GNG3, GNGT2, SLC12A5, GABRA6, GLS2, GABRG3, GABRG2	95	89	8465	9.01064	0.00121384	0.000404857	0.000391362
KEGG_PATHWAY	hsa03010:Ribosome	11	5.82011	1.47998e-05	RPS14, RPS15A, RPS16, RPL32, RPS29, RPL27A, RPS3, RPL35A, RPS3A, RPL9, RPL19	95	167	8465	5.86921	0.00310315	0.000776989	0.000751089
KEGG_PATHWAY	hsa05032:Morphine addiction	8	4.2328	6.29842e-05	PRKCG, GABRA1, GNG3, GNGT2, GABRA6, OPRM1, GABRG3, GABRG2	95	91	8465	7.83343	0.01314	0.00264533	0.00255716
KEGG_PATHWAY	hsa04726:Serotonergic synapse	8	4.2328	0.000274744	PRKCG, TPH2, GNG3, GNGT2, HTR1A, HTR2C, HTR3B, HTR2A	95	115	8465	6.19863	0.0560709	0.00961605	0.00929552
KEGG_PATHWAY	hsa05033:Nicotine addiction	5	2.6455	0.000959745	GABRA1, GRIN3A, GABRA6, GABRG3, GABRG2	95	40	8465	11.1382	0.182613	0.0287923	0.0278326
KEGG_PATHWAY	hsa04723:Retrograde endocannabinoid signaling	8	4.2328	0.00124607	PRKCG, MAPK9, GABRA1, GNG3, GNGT2, GABRA6, GABRG3, GABRG2	95	148	8465	4.8165	0.230365	0.0327094	0.0316191
KEGG_PATHWAY	hsa04724:Glutamatergic synapse	7	3.7037	0.00170073	PRKCG, GNG3, PPP3R1, GRM4, GNGT2, GRIN3A, GLS2	95	115	8465	5.4238	0.300547	0.0396837	0.0383609
KEGG_PATHWAY	hsa04742:Taste transduction	6	3.1746	0.0026019	GABRA1, CALHM1, GRM4, GABRA6, HTR1A, HTR3B	95	86	8465	6.21665	0.421381	0.0536439	0.0518558
KEGG_PATHWAY	hsa04650:Natural killer cell mediated cytotoxicity	7	3.7037	0.00280992	LAT2, PRKCG, PAK1, PPP3R1, FCER1G, SYK, ITGB2	95	127	8465	4.91131	0.446179	0.0536439	0.0518558
KEGG_PATHWAY	hsa05152:Tuberculosis	8	4.2328	0.00378002	MAPK9, CD74, PPP3R1, FCGR2A, FCER1G, SYK, ITGB2, CTSS	95	180	8465	3.96023	0.548558	0.0661503	0.0639453
KEGG_PATHWAY	hsa04020:Calcium signaling pathway	9	4.7619	0.00692548	PRKCG, PPP3R1, CHRM1, GRIN3A, FGF9, ATP2B3, HTR2C, HTR2A, CAMK1G	95	253	8465	3.16975	0.767627	0.111873	0.108144
KEGG_PATHWAY	hsa04625:C-type lectin receptor signaling pathway	5	2.6455	0.0282467	MAPK9, PAK1, PPP3R1, FCER1G, SYK	95	104	8465	4.28391	0.997563	0.4237	0.409577
KEGG_PATHWAY	hsa04725:Cholinergic synapse	5	2.6455	0.036715	PRKCG, GNG3, CHRM1, GNGT2, KCNJ12	95	113	8465	3.94271	0.999612	0.508962	0.491996
KEGG_PATHWAY	hsa04024:cAMP signaling pathway	7	3.7037	0.038778	MAPK9, PAK1, CHRM1, GRIN3A, HTR1A, ATP2B3, CNGB1	95	225	8465	2.77216	0.999753	0.508962	0.491996
KEGG_PATHWAY	hsa04014:Ras signaling pathway	7	3.7037	0.0470815	PRKCG, MAPK9, GNG3, PAK1, GNGT2, FGF9, RASGRF2	95	236	8465	2.64295	0.99996	0.581595	0.562208
KEGG_PATHWAY	hsa04010:MAPK signaling pathway	8	4.2328	0.0502837	PRKCG, MAPK9, PAK1, PPP3R1, FGF9, RASGRF2, CACNA2D4, MAP3K9	95	302	8465	2.3604	0.99998	0.583465	0.564016
KEGG_PATHWAY	hsa04380:Osteoclast differentiation	5	2.6455	0.0537599	MAPK9, PPP3R1, FCGR2A, SYK, CYBA	95	128	8465	3.48067	0.999991	0.583465	0.564016
KEGG_PATHWAY	hsa04721:Synaptic vesicle cycle	4	2.1164	0.0555681	DNM3, SLC6A7, STXBP1, CPLX2	95	78	8465	4.5695	0.999994	0.583465	0.564016
KEGG_PATHWAY	hsa04613:Neutrophil extracellular trap formation	6	3.1746	0.0610006	PRKCG, FCGR2A, SYK, ITGB2, TLR8, CYBA	95	191	8465	2.79912	0.999998	0.610006	0.589673
KEGG_PATHWAY	hsa05167:Kaposi sarcoma-associated herpesvirus infection	6	3.1746	0.0643448	CD86, MAPK9, GNG3, PPP3R1, GNGT2, SYK	95	194	8465	2.75583	0.999999	0.614201	0.593727
KEGG_PATHWAY	hsa04610:Complement and coagulation cascades	4	2.1164	0.0702402	SERPINA1, ITGB2, VSIG4, C1QC	95	86	8465	4.14443	1	0.641324	0.619946
KEGG_PATHWAY	hsa05170:Human immunodeficiency virus 1 infection	6	3.1746	0.0865365	PRKCG, MAPK9, GNG3, PAK1, PPP3R1, GNGT2	95	212	8465	2.52185	1	0.713506	0.689722
KEGG_PATHWAY	hsa04921:Oxytocin signaling pathway	5	2.6455	0.091815	PRKCG, PPP3R1, KCNJ12, CACNA2D4, CAMK1G	95	154	8465	2.89303	1	0.713506	0.689722
KEGG_PATHWAY	hsa04666:Fc gamma R-mediated phagocytosis	4	2.1164	0.0929358	PRKCG, PAK1, FCGR2A, SYK	95	97	8465	3.67444	1	0.713506	0.689722
KEGG_PATHWAY	hsa04925:Aldosterone synthesis and secretion	4	2.1164	0.0951341	PRKCG, STAR, ATP2B3, CAMK1G	95	98	8465	3.63695	1	0.713506	0.689722
KEGG_PATHWAY	hsa04750:Inflammatory mediator regulation of TRP channels	4	2.1164	0.0951341	PRKCG, MAPK9, HTR2C, HTR2A	95	98	8465	3.63695	1	0.713506	0.689722

## Sheet: enrichment MS4A6A-related genes
Functional enrichment analysis of genes that interact with MS4A6A
Category	Term	Count	Genes	PValue
BP	GO:0007166~cell surface receptor signaling pathway	3	CD86, FCGR2A, MS4A7	0.00919584
BP	GO:0002224~toll-like receptor signaling pathway	2	TLR8, CTSS	0.0124499
BP	GO:0032753~positive regulation of interleukin-4 production	2	CD86, FCER1G	0.0124499
BP	GO:0032703~negative regulation of interleukin-2 production	2	LAPTM5, VSIG4	0.0129083
BP	GO:0019886~antigen processing and presentation of exogenous peptide antigen via MHC class II	2	FCER1G, CTSS	0.0147402
BP	GO:0006955~immune response	3	CD86, CTSS, C1QC	0.0208999
BP	GO:0042130~negative regulation of T cell proliferation	2	CD86, VSIG4	0.0224922
BP	GO:0045087~innate immune response	3	FCER1G, TLR8, C1QC	0.0322491
BP	GO:1901224~positive regulation of NIK/NF-kappaB signaling	2	CD86, LAPTM5	0.0324436
BP	GO:0016064~immunoglobulin mediated immune response	2	FCER1G, TLR8	0.0391769
MF	GO:0019864~IgG binding	2	FCGR2A, FCER1G	0.00579251
MF	GO:0004888~transmembrane signaling receptor activity	2	FCGR2A, TLR8	0.0949401
CC	GO:0016021~integral component of membrane	10	CD86, SLC7A7, FCGR2A, FCER1G, MS4A7, LAPTM5, TLR8, C1ORF162, VSIG4, MS4A4A	0.000183521
CC	GO:0005886~plasma membrane	8	CD86, SLC7A7, FCGR2A, FCER1G, MS4A7, LAPTM5, TLR8, MS4A4A	0.00920271
CC	GO:0009897~external side of plasma membrane	3	CD86, FCER1G, TLR8	0.025571
CC	GO:0005887~integral component of plasma membrane	4	SLC7A7, FCGR2A, FCER1G, LAPTM5	0.0365639
KEGG	hsa05322:Systemic lupus erythematosus	3	CD86, FCGR2A, C1QC	0.00683036
KEGG	hsa05152:Tuberculosis	3	FCGR2A, FCER1G, CTSS	0.0115729
KEGG	hsa04610:Complement and coagulation cascades	2	VSIG4, C1QC	0.0784751
KEGG	hsa05150:Staphylococcus aureus infection	2	FCGR2A, C1QC	0.0872405
KEGG	hsa04620:Toll-like receptor signaling pathway	2	CD86, TLR8	0.0942002
